# Supplementary material for: Expert judgement of collaborative cloud classroom quality and its criteria using the many-facets rasch model
Source: Heliyon. 2023 Oct 5;9(10):e20596. doi: 10.1016/j.heliyon.2023.e20596 (PMC10570598; doi:10.1016/j.heliyon.2023.e20596)
Supplement: Multimedia component 3 [file mmc3.txt]

TITLE = "Validity of 3CR Application"
Facets = 4; Raters + raters gender + Menu + Criteria	 
Inter-rater = 1; computer inter-rater agreements (inter-rater = rater facet number)	 
Positive = 1, 3; the first and third facet has positive ability	
Non-centered = 1; measure from the center of the measure for each facet	 
Left=Yes
Model =
#,?,?,?,R4 ; put the model statement for your facets and elements here
?B,?,?B,?,R4 ; bias interaction between raters and menu
?,?B,?B,?,R4 ; bias interaction between raters gender and Menu
?,?B,?,?B,R4 ; bias interaction between raters gender and Criteria


*
Labels =
*
1, Raters    
 1 = A      
 2 = B 
 3 = C
 4 = D
 5 = E

*
2, Rater gender, A
 1 = Male
 2 = Female

*
3, Menu, A       
 1 = Content
 2 = Discussion Forum
 3 = Project Result
 4 = Test
 5 = Questionnaire
 6 = Learning Reflection

*
4, Criteria	
 1 = Usability
 2 = Functionally
 3 = Visual Communication
 4 = Learning Design
 5 = Security

*
Data=
1,1,1,1-5,3,3,4,3,
1,1,2,1-5,4,4,4,3,
1,1,3,1-5,3,4,4,3,3
1,1,4,1-5,4,3,3,3,2
1,1,5,1-5,3,4,4,3,2
1,1,6,1-5,3,3,3,2,
2,1,1,1-5,3,4,4,3,
2,1,2,1-5,4,4,3,3,
2,1,3,1-5,4,4,4,3,2
2,1,4,1-5,4,3,3,2,1
2,1,5,1-5,2,4,4,3,3
2,1,6,1-5,3,4,4,4,
3,2,1,1-5,3,4,3,3,
3,2,2,1-5,4,4,4,4,
3,2,3,1-5,4,4,4,4,3
3,2,4,1-5,3,3,4,3,3
3,2,5,1-5,4,3,4,3,2
3,2,6,1-5,2,3,3,2,
4,1,1,1-5,4,4,3,3,
4,1,2,1-5,4,4,4,3,
4,1,3,1-5,4,3,3,3,4
4,1,4,1-5,3,3,3,2,2
4,1,5,1-5,4,4,4,3,3
4,1,6,1-5,4,4,3,3,
5,2,1,1-5,4,4,4,3,
5,2,2,1-5,4,4,4,4,
5,2,3,1-5,4,4,4,3,3
5,2,4,1-5,3,3,3,3,3
5,2,5,1-5,4,4,4,4,4
5,2,6,1-5,4,4,4,4,
