# Supplementary material for: Expert judgement of collaborative cloud classroom quality and its criteria using the many-facets rasch model
Source: Heliyon. 2023 Oct 5;9(10):e20596. doi: 10.1016/j.heliyon.2023.e20596 (PMC10570598; doi:10.1016/j.heliyon.2023.e20596)
Supplement: Multimedia component 4 [file mmc4.txt]

Facets (Many-Facet Rasch Measurement) Version No. 3.83.6  Copyright (c) 1987-2021, John M. Linacre. All rights reserved.
12/10/2022 3:05:20 PM

Validity of 3CR Application 12/10/2022 3:05:20 PM
Table 1. Specifications from file "E:\Data Laptop ASUS Tambahan Penting Juni 2020\S3 DIKMAT B2 2021\Proposal Disertasi Rahmi\Hasil Analisis Data Validasi\Data Validasi Aplikasi\Heliyon\Analisis REVISI\Latihan Multirater (Validasi Aplikasi)-FINAL REVISI (9 DES OK) - 27 data.txt".

Title = Validity of 3CR Application 12/10/2022 3:05:20 PM
Data file = (E:\Data Laptop ASUS Tambahan Penting Juni 2020\S3 DIKMAT B2 2021\Proposal Disertasi Rahmi\Hasil Analisis Data Validasi\Data Validasi Aplikasi\Heliyon\Analisis REVISI\Latihan Multirater (Validasi Aplikasi)-FINAL REVISI (9 DES OK) - 27 data.txt)
Output file = E:\Data Laptop ASUS Tambahan Penting Juni 2020\S3 DIKMAT B2 2021\Proposal Disertasi Rahmi\Hasil Analisis Data Validasi\Data Validasi Aplikasi\Heliyon\Analisis REVISI\Latihan Multirater (Validasi Aplikasi)-FINAL REVISI (9 DES OK) - 27 data3.out.txt

; Data specification
Facets = 4
Delements = N
Non-centered = 1
Positive =  1, 3
Labels =
 1,Raters ; (elements = 5)
 2,Rater gender, A  ; (elements = 2)
 3,Menu, A  ; (elements = 6)
 4,Criteria ; (elements = 5)
Model = #,?,?,?,R4,1
?B,?,?B,?,R4,1
?,?B,?B,?,R4,1
?,?B,?,?B,R4,1

; Output description
Arrange tables in order = mN,fN,N
Bias/Interaction direction = plus ; ability, easiness, leniency: higher score = positive logit
Fair score = Mean
Pt-biserial = Measure
Heading lines in output data files = Y
Inter-rater coefficients reported for facet = 1
Barchart = Yes
Total score for elements = Yes
T3onscreen show only one line on screen iteration report = Y
T4MAX maximum number of unexpected observations reported in Table 4 = 100
Pearson d.f. simulation in Table 5 = N
T8NBC show table 8 numbers-barcharts-curves = NBC
Unexpected observations reported if standardized residual >= 3
Usort unexpected observations sort order = u
WHexact - Wilson-Hilferty standardization = Y

; Convergence control
Convergence = .5, .01, 0, 0
Iterations (maximum) = 0 ; unlimited
Xtreme scores adjusted by = .3, .5  ;(estimation, bias)

Validity of 3CR Application 12/10/2022 3:05:20 PM
Table 2. Data Summary Report.

Assigning models to Data= "E:\Data Laptop ASUS Tambahan Penting Juni 2020\S3 DIKMAT B2 2021\Proposal Disertasi Rahmi\Hasil Analisis Data Validasi\Data Validasi Aplikasi\Heliyon\Analisis REVISI\Latihan Multirater (Validasi Aplikasi)-FINAL REVISI (9 DES OK) - 27 data.txt"
Total lines in data file = 32
Total data lines = 30
Responses matched to model: #,?,?,?,R4,1 = 135
    Total non-blank responses found = 135
              Number of blank lines = 1 first at line 78
Number of missing-null observations = 15 first at line 48
Valid responses used for estimation = 135

Validity of 3CR Application 12/10/2022 3:05:20 PM
Table 3. Iteration Report.

+-----------------------------------------------------------+
| Iteration      Max. Score Residual      Max. Logit Change |
|             Elements    %  Categories   Elements    Steps |
|-----------------------------------------------------------|
| PROX   1                                  1.4398          |
| PROX   2                                   .4025          |
| JMLE   3    -14.5618 -17.9     9.6829     -.4009  -1.6347 |
| JMLE   4      3.9024  -5.6     1.5508      .1603   -.1293 |
| JMLE   5      1.3837  -3.2     -.4051      .0877    .1055 |
| JMLE   6      1.7439  -2.8      .4140      .0835    .0696 |
| JMLE   7      1.7096  -2.3      .3524      .0725    .0631 |
| JMLE   8      1.6335   2.0      .3111      .0635    .0551 |
| JMLE   9      1.5180   1.8      .3088      .0557    .0484 |
| JMLE  10      1.3886   1.6      .3023      .0489    .0426 |
| JMLE  11      1.2578   1.4      .2873      .0431    .0376 |
| JMLE  12      1.1325   1.2      .2680      .0384    .0336 |
| JMLE  13      1.0147   1.1      .2470      .0343    .0300 |
| JMLE  14       .9061   1.0      .2255      .0303    .0266 |
| JMLE  15       .8080    .8      .2048      .0268    .0235 |
| JMLE  16       .7202    .7      .1853      .0238    .0209 |
| JMLE  17       .6418    .7      .1672      .0211    .0186 |
| JMLE  18       .5720    .6      .1506      .0188    .0165 |
| JMLE  19       .5099    .5      .1355      .0167    .0147 |
| JMLE  20       .4548    .5      .1218      .0149    .0131 |
| JMLE  21       .4058    .4      .1094      .0133    .0117 |
| JMLE  22       .3623    .4      .0982      .0119    .0105 |
| JMLE  23       .3236    .3      .0882      .0106    .0093 |
| JMLE  24       .2892    .3      .0792      .0095    .0084 |
+-----------------------------------------------------------+
Warning (6)! There may be 2 disjoint subsets


Validity of 3CR Application 12/10/2022 3:05:20 PM
Table 4. Unexpected Responses - appears after Table 8.


Validity of 3CR Application 12/10/2022 3:05:20 PM
Table 5. Measurable Data Summary.

+--------------------------------------------------+
|                    | Cat  Score  Exp.  Resd StRes|
|--------------------+-----------------------------|
| Mean (Count: 135)  | 3.39  3.39  3.38   .00  .02 |
| S.D. (Population)  |  .67   .67   .47   .47  .98 |
| S.D. (Sample)      |  .67   .67   .47   .48  .98 |
+--------------------------------------------------+
Global Pearson chi-squared = 128.5165
 To compute d.f. and probability of Pearson chi-squared, specify Pearsondf=Yes

                                         Count   Mean   S.D.
Responses non-extreme estimable    =       135   3.39   0.67
Count of measurable responses      =       135
Raw-score variance of observations   =  0.444 100.00%
Variance explained by Rasch measures =  0.219  49.37%
Variance of residuals                =  0.225  50.63%

Validity of 3CR Application 12/10/2022 3:05:20 PM
Table 6.0  All Facet Vertical "Rulers".

Vertical = (1A,2A,3A,4A,S) Yardstick (columns lines low high extreme)= 0,10,-2,3,End
+------------------------------------------------------------------------------------------------+
|Measr|+Raters|-Rater gender|+Menu                |-Criteria             | S.1 | S.2 | S.3 | S.4 |
|-----+-------+-------------+---------------------+----------------------+-----+-----+-----+-----|
|   3 +       +             +                     +                      + (4) + (4) + (4) + (4) |
|     |       |             |                     |                      |     |     |     |     |
|     |       |             |                     |                      |     |     |     |     |
|     |       |             |                     |                      |     |     |     |     |
|     |       |             |                     |                      |     |     |     |     |
|     |       |             |                     |                      |     |     |     |     |
|     |       |             |                     |                      |     |     |     |     |
|     |       |             |                     | Security             |     | --- |     |     |
|     |       |             |                     |                      |     |     |     |     |
|     |       |             |                     |                      | --- |     |     |     |
|   2 +       +             +                     +                      +     +     +     + --- |
|     |       |             |                     |                      |     |     |     |     |
|     | B     |             |                     |                      |     |     |     |     |
|     |       |             |                     |                      |     |     | --- |     |
|     |       |             | Discussion Forum    |                      |     |     |     |     |
|     |       |             |                     |                      |     |     |     |     |
|     |       |             |                     |                      |     |     |     |     |
|     | D     |             |                     |                      |     |     |     |     |
|     |       |             |                     |                      |     |     |     |     |
|     | C  E  |             |                     | Learning Design      |     |     |     |     |
|   1 +       +             +                     +                      +     +  3  +     +     |
|     |       |             |                     |                      |     |     |     |     |
|     |       |             | Project Result      |                      |     |     |     |     |
|     |       |             |                     |                      |     |     |     |     |
|     | A     |             |                     |                      |     |     |     |     |
|     |       |             |                     |                      |     |     |     |     |
|     |       |             | Questionnaire       |                      |     |     |     |     |
|     |       |             |                     |                      |     |     |     |     |
|     |       |             |                     |                      |     |     |     |     |
|     |       | Female      |                     |                      |     |     |     |     |
*   0 *       *             *                     *                      *  3  *     *  3  *  3  *
|     |       | Male        |                     |                      |     |     |     |     |
|     |       |             | Content             |                      |     | --- |     |     |
|     |       |             |                     |                      |     |     |     |     |
|     |       |             |                     |                      |     |     |     |     |
|     |       |             |                     |                      |     |     |     |     |
|     |       |             |                     |                      |     |     |     |     |
|     |       |             |                     | Usability            |     |     |     |     |
|     |       |             | Learning Reflection |                      |     |     |     |     |
|     |       |             |                     |                      |     |     |     |     |
|  -1 +       +             +                     +                      +     +     +     +     |
|     |       |             |                     |                      |     |  2  |     |     |
|     |       |             |                     | Visual Communication |     |     |     |     |
|     |       |             |                     |                      |     |     |     |     |
|     |       |             |                     | Functionally         |     |     |     |     |
|     |       |             |                     |                      |     |     |     |     |
|     |       |             |                     |                      |     |     |     |     |
|     |       |             | Test                |                      |     |     | --- |     |
|     |       |             |                     |                      |     |     |     |     |
|     |       |             |                     |                      |     |     |     |     |
|  -2 +       +             +                     +                      + (2) + (1) + (2) + (2) |
|-----+-------+-------------+---------------------+----------------------+-----+-----+-----+-----|
|Measr|+Raters|-Rater gender|+Menu                |-Criteria             | S.1 | S.2 | S.3 | S.4 |
+------------------------------------------------------------------------------------------------+

S.1: Model = 1,?,?,?,R4  ; Raters: A
S.2: Model = 2,?,?,?,R4  ; Raters: B
S.3: Model = 3,?,?,?,R4  ; Raters: C
S.4: Model = 4,?,?,?,R4  ; Raters: D
S.5: Model = 5,?,?,?,R4  ; Raters: E
There are 2 disconnected subsets identified in Table 7.

Validity of 3CR Application 12/10/2022 3:05:20 PM
Table 6.1  Raters Facet Summary.

Logit:
                           1    2 1    1
 +---------+---------+---Q---S-+-M--S---Q+---------+
-2        -1         0         1         2         3

Infit MnSq:
                               1     11        11
 +-------------------------Q------S-----M+-----S-----Q---------------------------+
 0                                       1                                       2

Outfit MnSq:
                        1     1        1     1            1
 +-------------Q-----------S-----------M-+---------S-----------Q-----------------+
 0                                       1                                       2

Infit ZStd:
                    1               11                2
 +-------------Q-----+-----S------------M+-----------S-------+---Q---------------+
-2                  -1                   0                   1                   2

Outfit ZStd:
                   1        1          1         1                1
 +-----Q-------------+--S---------------M+---------------S---+-----------Q-------+
-2                  -1                   0                   1                   2


Validity of 3CR Application 12/10/2022 3:05:20 PM
Table 6.2  Rater gender Facet Summary.

Logit:
                    1 1
 +---------+--------SMS--------+---------+---------+
-2        -1         0         1         2         3

Infit MnSq:
                                        1  1
 +------------------------------------Q-S+MS-Q-----------------------------------+
 0                                       1                                       2

Outfit MnSq:
                                  1       1
 +----------------------------Q---S---M--+S---Q----------------------------------+
 0                                       1                                       2

Infit ZStd:
                                      1          1
 +-------------------+-----------Q----S--+-M-----S----Q------+-------------------+
-2                  -1                   0                   1                   2

Outfit ZStd:
                                 1            1
 +-------------------+----Q------S-----M-+----S-----Q--------+-------------------+
-2                  -1                   0                   1                   2


Validity of 3CR Application 12/10/2022 3:05:20 PM
Table 6.3  Menu Facet Summary.

Logit:
    1        1     1     1   1       1
 +--------S+---------M---------+S--------+-Q-------+
-2        -1         0         1         2         3

Infit MnSq:
                        1      1       1 1     1         1
 +-----------------Q---------S----------M+---------S---------Q-------------------+
 0                                       1                                       2

Outfit MnSq:
                       1           1   1 1   1    1
 +--------------------Q-------S--------M-+-----S--------Q------------------------+
 0                                       1                                       2

Infit ZStd:
        1                     1         1  1         1               1
 +-Q-----------------+S-----------------M+-----------------S-+----------------Q--+
-2                  -1                   0                   1                   2

Outfit ZStd:
         1                               2 1     1        1
 +--------Q----------+---S--------------M+-------------S-----+---------Q---------+
-2                  -1                   0                   1                   2


Validity of 3CR Application 12/10/2022 3:05:20 PM
Table 6.4  Criteria Facet Summary.

Logit:
       1 1    1                 1           1
 +-----S---+---------M---------+---S-----+--------Q+
-2        -1         0         1         2         3

Infit MnSq:
                           1       11            1         1
 +-----------------Q----------S----------M----------S----------Q-----------------+
 0                                       1                                       2

Outfit MnSq:
                         1       1        1       1 1
 +------------------Q---------S---------M+---------S---------Q-------------------+
 0                                       1                                       2

Infit ZStd:
              1                1  1                  1                    1
 +-------------------S-------------------M-------------------S-------------------+
-2                  -1                   0                   1                   2

Outfit ZStd:
                       1 1                   1         11
 +----------Q--------+----S--------------M-------------S-----+--------Q----------+
-2                  -1                   0                   1                   2


Validity of 3CR Application 12/10/2022 3:05:20 PM
Table 7.1.1  Raters Measurement Report  (arranged by mN).

+--------------------------------------------------------------------------------------------------------------------------------+
|                     |  Total   Total   Obsvd  Fair(M)|   +    Model | Infit      Outfit    |Estim.| Correlation | Exact Agree. |
| N Raters            |  Score   Count  Average Average|Measure  S.E. | MnSq ZStd  MnSq ZStd |Discrm| PtMea PtExp | Obs %  Exp % |
|---------------------+--------------------------------+--------------+----------------------+------+-------------+--------------|
| 2 B                 |    89      27      3.30   3.30 |   1.75   .35 | 1.17   .6  1.43  1.2 |  .74 |   .64   .73 |  16.7   19.7 | in subset: 1
| 4 D                 |    91      27      3.37   3.30 |   1.26   .41 |  .92  -.2   .94  -.1 | 1.08 |   .68   .67 |  31.5   39.4 | in subset: 1
| 5 E                 |   100      27      3.70   3.75 |   1.08   .52 |  .91  -.2   .58  -.6 | 1.20 |   .65   .59 |  22.2   36.2 | in subset: 2
| 3 C                 |    90      27      3.33   3.31 |   1.07   .39 | 1.15   .6  1.09   .3 |  .83 |   .62   .69 |  22.2   36.2 | in subset: 2
| 1 A                 |    87      27      3.22   3.14 |    .63   .40 |  .74 -1.0   .71 -1.1 | 1.33 |   .76   .66 |  33.3   37.4 | in subset: 1
|---------------------+--------------------------------+--------------+----------------------+------+-------------+--------------|
| Mean (Count: 5)     |    91.4    27.0    3.39   3.36 |   1.16   .42 |  .98   .0   .95   .0 |      |   .67       |              |
| S.D. (Population)   |     4.5      .0     .17    .20 |    .36   .06 |  .16   .6   .30   .8 |      |   .05       |              |
| S.D. (Sample)       |     5.0      .0     .19    .23 |    .40   .06 |  .18   .7   .33   .9 |      |   .05       |              |
+--------------------------------------------------------------------------------------------------------------------------------+
Model, Populn: RMSE .42  Adj (True) S.D. .00  Separation .00  Strata .33  Reliability (not inter-rater) .00
Model, Sample: RMSE .42  Adj (True) S.D. .00  Separation .00  Strata .33  Reliability (not inter-rater) .00
Model, Fixed (all same) chi-squared:  4.7  d.f.: 4  significance (probability): .32
Model,  Random (normal) chi-squared:  2.4  d.f.: 3  significance (probability): .49
Inter-Rater agreement opportunities: 108  Exact agreements: 28 =  25.9%  Expected:  35.9 =  33.2%
----------------------------------------------------------------------------------------------------------------------------------

Validity of 3CR Application 12/10/2022 3:05:20 PM
Table 7.1.2  Raters Measurement Report  (arranged by fN).

+--------------------------------------------------------------------------------------------------------------------------------+
|                     |  Total   Total   Obsvd  Fair(M)|   +    Model | Infit      Outfit    |Estim.| Correlation | Exact Agree. |
| N Raters            |  Score   Count  Average Average|Measure  S.E. | MnSq ZStd  MnSq ZStd |Discrm| PtMea PtExp | Obs %  Exp % |
|---------------------+--------------------------------+--------------+----------------------+------+-------------+--------------|
| 2 B                 |    89      27      3.30   3.30 |   1.75   .35 | 1.17   .6  1.43  1.2 |  .74 |   .64   .73 |  16.7   19.7 | in subset: 1
| 3 C                 |    90      27      3.33   3.31 |   1.07   .39 | 1.15   .6  1.09   .3 |  .83 |   .62   .69 |  22.2   36.2 | in subset: 2
| 4 D                 |    91      27      3.37   3.30 |   1.26   .41 |  .92  -.2   .94  -.1 | 1.08 |   .68   .67 |  31.5   39.4 | in subset: 1
| 1 A                 |    87      27      3.22   3.14 |    .63   .40 |  .74 -1.0   .71 -1.1 | 1.33 |   .76   .66 |  33.3   37.4 | in subset: 1
| 5 E                 |   100      27      3.70   3.75 |   1.08   .52 |  .91  -.2   .58  -.6 | 1.20 |   .65   .59 |  22.2   36.2 | in subset: 2
|---------------------+--------------------------------+--------------+----------------------+------+-------------+--------------|
| Mean (Count: 5)     |    91.4    27.0    3.39   3.36 |   1.16   .42 |  .98   .0   .95   .0 |      |   .67       |              |
| S.D. (Population)   |     4.5      .0     .17    .20 |    .36   .06 |  .16   .6   .30   .8 |      |   .05       |              |
| S.D. (Sample)       |     5.0      .0     .19    .23 |    .40   .06 |  .18   .7   .33   .9 |      |   .05       |              |
+--------------------------------------------------------------------------------------------------------------------------------+
Model, Populn: RMSE .42  Adj (True) S.D. .00  Separation .00  Strata .33  Reliability (not inter-rater) .00
Model, Sample: RMSE .42  Adj (True) S.D. .00  Separation .00  Strata .33  Reliability (not inter-rater) .00
Model, Fixed (all same) chi-squared:  4.7  d.f.: 4  significance (probability): .32
Model,  Random (normal) chi-squared:  2.4  d.f.: 3  significance (probability): .49
Inter-Rater agreement opportunities: 108  Exact agreements: 28 =  25.9%  Expected:  35.9 =  33.2%
----------------------------------------------------------------------------------------------------------------------------------

Validity of 3CR Application 12/10/2022 3:05:20 PM
Table 7.1.3  Raters Measurement Report  (arranged by N).

+--------------------------------------------------------------------------------------------------------------------------------+
|                     |  Total   Total   Obsvd  Fair(M)|   +    Model | Infit      Outfit    |Estim.| Correlation | Exact Agree. |
| N Raters            |  Score   Count  Average Average|Measure  S.E. | MnSq ZStd  MnSq ZStd |Discrm| PtMea PtExp | Obs %  Exp % |
|---------------------+--------------------------------+--------------+----------------------+------+-------------+--------------|
| 1 A                 |    87      27      3.22   3.14 |    .63   .40 |  .74 -1.0   .71 -1.1 | 1.33 |   .76   .66 |  33.3   37.4 | in subset: 1
| 2 B                 |    89      27      3.30   3.30 |   1.75   .35 | 1.17   .6  1.43  1.2 |  .74 |   .64   .73 |  16.7   19.7 | in subset: 1
| 3 C                 |    90      27      3.33   3.31 |   1.07   .39 | 1.15   .6  1.09   .3 |  .83 |   .62   .69 |  22.2   36.2 | in subset: 2
| 4 D                 |    91      27      3.37   3.30 |   1.26   .41 |  .92  -.2   .94  -.1 | 1.08 |   .68   .67 |  31.5   39.4 | in subset: 1
| 5 E                 |   100      27      3.70   3.75 |   1.08   .52 |  .91  -.2   .58  -.6 | 1.20 |   .65   .59 |  22.2   36.2 | in subset: 2
|---------------------+--------------------------------+--------------+----------------------+------+-------------+--------------|
| Mean (Count: 5)     |    91.4    27.0    3.39   3.36 |   1.16   .42 |  .98   .0   .95   .0 |      |   .67       |              |
| S.D. (Population)   |     4.5      .0     .17    .20 |    .36   .06 |  .16   .6   .30   .8 |      |   .05       |              |
| S.D. (Sample)       |     5.0      .0     .19    .23 |    .40   .06 |  .18   .7   .33   .9 |      |   .05       |              |
+--------------------------------------------------------------------------------------------------------------------------------+
Model, Populn: RMSE .42  Adj (True) S.D. .00  Separation .00  Strata .33  Reliability (not inter-rater) .00
Model, Sample: RMSE .42  Adj (True) S.D. .00  Separation .00  Strata .33  Reliability (not inter-rater) .00
Model, Fixed (all same) chi-squared:  4.7  d.f.: 4  significance (probability): .32
Model,  Random (normal) chi-squared:  2.4  d.f.: 3  significance (probability): .49
Inter-Rater agreement opportunities: 108  Exact agreements: 28 =  25.9%  Expected:  35.9 =  33.2%
----------------------------------------------------------------------------------------------------------------------------------

Validity of 3CR Application 12/10/2022 3:05:20 PM
Table 7.2.1  Rater gender Measurement Report  (arranged by mN).

+-----------------------------------------------------------------------------------------------------------------+
|                     |  Total   Total   Obsvd  Fair(M)|   -    Model | Infit      Outfit    |Estim.| Correlation |
| N Rater gender      |  Score   Count  Average Average|Measure  S.E. | MnSq ZStd  MnSq ZStd |Discrm| PtMea PtExp |
|---------------------+--------------------------------+--------------+----------------------+------+-------------|
| 2 Female            |   190      54      3.52   3.53 |    .06   .31 | 1.06   .3   .83  -.4 |  .99 |   .63   .62 | in subset: 2
| 1 Male              |   267      81      3.30   3.22 |   -.06   .22 |  .97  -.1  1.03   .2 | 1.05 |   .71   .69 | in subset: 1
|---------------------+--------------------------------+--------------+----------------------+------+-------------|
| Mean (Count: 2)     |   228.5    67.5    3.41   3.38 |    .00   .27 | 1.01   .1   .93  -.1 |      |   .67       |
| S.D. (Population)   |    38.5    13.5     .11    .16 |    .06   .05 |  .05   .3   .10   .3 |      |   .04       |
| S.D. (Sample)       |    54.4    19.1     .16    .22 |    .09   .06 |  .07   .4   .14   .5 |      |   .06       |
+-----------------------------------------------------------------------------------------------------------------+
Model, Populn: RMSE .27  Adj (True) S.D. .00  Separation .00  Strata .33  Reliability .00
Model, Sample: RMSE .27  Adj (True) S.D. .00  Separation .00  Strata .33  Reliability .00
Model, Fixed (all same) chi-squared:  .1  d.f.: 1  significance (probability): .74
-------------------------------------------------------------------------------------------------------------------

Validity of 3CR Application 12/10/2022 3:05:20 PM
Table 7.2.2  Rater gender Measurement Report  (arranged by fN).

+-----------------------------------------------------------------------------------------------------------------+
|                     |  Total   Total   Obsvd  Fair(M)|   -    Model | Infit      Outfit    |Estim.| Correlation |
| N Rater gender      |  Score   Count  Average Average|Measure  S.E. | MnSq ZStd  MnSq ZStd |Discrm| PtMea PtExp |
|---------------------+--------------------------------+--------------+----------------------+------+-------------|
| 1 Male              |   267      81      3.30   3.22 |   -.06   .22 |  .97  -.1  1.03   .2 | 1.05 |   .71   .69 | in subset: 1
| 2 Female            |   190      54      3.52   3.53 |    .06   .31 | 1.06   .3   .83  -.4 |  .99 |   .63   .62 | in subset: 2
|---------------------+--------------------------------+--------------+----------------------+------+-------------|
| Mean (Count: 2)     |   228.5    67.5    3.41   3.38 |    .00   .27 | 1.01   .1   .93  -.1 |      |   .67       |
| S.D. (Population)   |    38.5    13.5     .11    .16 |    .06   .05 |  .05   .3   .10   .3 |      |   .04       |
| S.D. (Sample)       |    54.4    19.1     .16    .22 |    .09   .06 |  .07   .4   .14   .5 |      |   .06       |
+-----------------------------------------------------------------------------------------------------------------+
Model, Populn: RMSE .27  Adj (True) S.D. .00  Separation .00  Strata .33  Reliability .00
Model, Sample: RMSE .27  Adj (True) S.D. .00  Separation .00  Strata .33  Reliability .00
Model, Fixed (all same) chi-squared:  .1  d.f.: 1  significance (probability): .74
-------------------------------------------------------------------------------------------------------------------

Validity of 3CR Application 12/10/2022 3:05:20 PM
Table 7.2.3  Rater gender Measurement Report  (arranged by N).

+-----------------------------------------------------------------------------------------------------------------+
|                     |  Total   Total   Obsvd  Fair(M)|   -    Model | Infit      Outfit    |Estim.| Correlation |
| N Rater gender      |  Score   Count  Average Average|Measure  S.E. | MnSq ZStd  MnSq ZStd |Discrm| PtMea PtExp |
|---------------------+--------------------------------+--------------+----------------------+------+-------------|
| 1 Male              |   267      81      3.30   3.22 |   -.06   .22 |  .97  -.1  1.03   .2 | 1.05 |   .71   .69 | in subset: 1
| 2 Female            |   190      54      3.52   3.53 |    .06   .31 | 1.06   .3   .83  -.4 |  .99 |   .63   .62 | in subset: 2
|---------------------+--------------------------------+--------------+----------------------+------+-------------|
| Mean (Count: 2)     |   228.5    67.5    3.41   3.38 |    .00   .27 | 1.01   .1   .93  -.1 |      |   .67       |
| S.D. (Population)   |    38.5    13.5     .11    .16 |    .06   .05 |  .05   .3   .10   .3 |      |   .04       |
| S.D. (Sample)       |    54.4    19.1     .16    .22 |    .09   .06 |  .07   .4   .14   .5 |      |   .06       |
+-----------------------------------------------------------------------------------------------------------------+
Model, Populn: RMSE .27  Adj (True) S.D. .00  Separation .00  Strata .33  Reliability .00
Model, Sample: RMSE .27  Adj (True) S.D. .00  Separation .00  Strata .33  Reliability .00
Model, Fixed (all same) chi-squared:  .1  d.f.: 1  significance (probability): .74
-------------------------------------------------------------------------------------------------------------------

Validity of 3CR Application 12/10/2022 3:05:20 PM
Table 7.3.1  Menu Measurement Report  (arranged by mN).

+-------------------------------------------------------------------------------------------------------------------+
|                       |  Total   Total   Obsvd  Fair(M)|   +    Model | Infit      Outfit    |Estim.| Correlation |
| N Menu                |  Score   Count  Average Average|Measure  S.E. | MnSq ZStd  MnSq ZStd |Discrm| PtMea PtExp |
|-----------------------+--------------------------------+--------------+----------------------+------+-------------|
| 2 Discussion Forum    |    76      20      3.80   3.74 |   1.62   .61 |  .74  -.5   .85   .0 | 1.17 |   .48   .43 |
| 3 Project Result      |    88      25      3.52   3.54 |    .75   .44 |  .99   .0   .95   .0 |  .98 |   .59   .61 |
| 5 Questionnaire       |    86      25      3.44   3.45 |    .39   .42 | 1.14   .5  1.09   .3 |  .93 |   .60   .62 |
| 1 Content             |    69      20      3.45   3.28 |   -.22   .45 |  .58 -1.6   .55 -1.6 | 1.59 |   .65   .48 |
| 6 Learning Reflection |    66      20      3.30   3.12 |   -.80   .43 | 1.41  1.3  1.22   .8 |  .59 |   .45   .48 |
| 4 Test                |    72      25      2.88   2.84 |  -1.74   .39 |  .96   .0  1.00   .1 |  .97 |   .50   .61 |
|-----------------------+--------------------------------+--------------+----------------------+------+-------------|
| Mean (Count: 6)       |    76.2    22.5    3.40   3.33 |    .00   .46 |  .97   .0   .94   .0 |      |   .55       |
| S.D. (Population)     |     8.3     2.5     .28    .29 |   1.08   .07 |  .27   .9   .21   .8 |      |   .08       |
| S.D. (Sample)         |     9.0     2.7     .30    .32 |   1.19   .08 |  .29  1.0   .23   .8 |      |   .08       |
+-------------------------------------------------------------------------------------------------------------------+
Model, Populn: RMSE .46  Adj (True) S.D. .98  Separation 2.11  Strata 3.15  Reliability .82
Model, Sample: RMSE .46  Adj (True) S.D. 1.09  Separation 2.36  Strata 3.48  Reliability .85
Model, Fixed (all same) chi-squared:  32.8  d.f.: 5  significance (probability): .00
Model,  Random (normal) chi-squared:  4.4  d.f.: 4  significance (probability): .35
---------------------------------------------------------------------------------------------------------------------

Validity of 3CR Application 12/10/2022 3:05:20 PM
Table 7.3.2  Menu Measurement Report  (arranged by fN).

+-------------------------------------------------------------------------------------------------------------------+
|                       |  Total   Total   Obsvd  Fair(M)|   +    Model | Infit      Outfit    |Estim.| Correlation |
| N Menu                |  Score   Count  Average Average|Measure  S.E. | MnSq ZStd  MnSq ZStd |Discrm| PtMea PtExp |
|-----------------------+--------------------------------+--------------+----------------------+------+-------------|
| 6 Learning Reflection |    66      20      3.30   3.12 |   -.80   .43 | 1.41  1.3  1.22   .8 |  .59 |   .45   .48 |
| 5 Questionnaire       |    86      25      3.44   3.45 |    .39   .42 | 1.14   .5  1.09   .3 |  .93 |   .60   .62 |
| 4 Test                |    72      25      2.88   2.84 |  -1.74   .39 |  .96   .0  1.00   .1 |  .97 |   .50   .61 |
| 3 Project Result      |    88      25      3.52   3.54 |    .75   .44 |  .99   .0   .95   .0 |  .98 |   .59   .61 |
| 2 Discussion Forum    |    76      20      3.80   3.74 |   1.62   .61 |  .74  -.5   .85   .0 | 1.17 |   .48   .43 |
| 1 Content             |    69      20      3.45   3.28 |   -.22   .45 |  .58 -1.6   .55 -1.6 | 1.59 |   .65   .48 |
|-----------------------+--------------------------------+--------------+----------------------+------+-------------|
| Mean (Count: 6)       |    76.2    22.5    3.40   3.33 |    .00   .46 |  .97   .0   .94   .0 |      |   .55       |
| S.D. (Population)     |     8.3     2.5     .28    .29 |   1.08   .07 |  .27   .9   .21   .8 |      |   .08       |
| S.D. (Sample)         |     9.0     2.7     .30    .32 |   1.19   .08 |  .29  1.0   .23   .8 |      |   .08       |
+-------------------------------------------------------------------------------------------------------------------+
Model, Populn: RMSE .46  Adj (True) S.D. .98  Separation 2.11  Strata 3.15  Reliability .82
Model, Sample: RMSE .46  Adj (True) S.D. 1.09  Separation 2.36  Strata 3.48  Reliability .85
Model, Fixed (all same) chi-squared:  32.8  d.f.: 5  significance (probability): .00
Model,  Random (normal) chi-squared:  4.4  d.f.: 4  significance (probability): .35
---------------------------------------------------------------------------------------------------------------------

Validity of 3CR Application 12/10/2022 3:05:20 PM
Table 7.3.3  Menu Measurement Report  (arranged by N).

+-------------------------------------------------------------------------------------------------------------------+
|                       |  Total   Total   Obsvd  Fair(M)|   +    Model | Infit      Outfit    |Estim.| Correlation |
| N Menu                |  Score   Count  Average Average|Measure  S.E. | MnSq ZStd  MnSq ZStd |Discrm| PtMea PtExp |
|-----------------------+--------------------------------+--------------+----------------------+------+-------------|
| 1 Content             |    69      20      3.45   3.28 |   -.22   .45 |  .58 -1.6   .55 -1.6 | 1.59 |   .65   .48 |
| 2 Discussion Forum    |    76      20      3.80   3.74 |   1.62   .61 |  .74  -.5   .85   .0 | 1.17 |   .48   .43 |
| 3 Project Result      |    88      25      3.52   3.54 |    .75   .44 |  .99   .0   .95   .0 |  .98 |   .59   .61 |
| 4 Test                |    72      25      2.88   2.84 |  -1.74   .39 |  .96   .0  1.00   .1 |  .97 |   .50   .61 |
| 5 Questionnaire       |    86      25      3.44   3.45 |    .39   .42 | 1.14   .5  1.09   .3 |  .93 |   .60   .62 |
| 6 Learning Reflection |    66      20      3.30   3.12 |   -.80   .43 | 1.41  1.3  1.22   .8 |  .59 |   .45   .48 |
|-----------------------+--------------------------------+--------------+----------------------+------+-------------|
| Mean (Count: 6)       |    76.2    22.5    3.40   3.33 |    .00   .46 |  .97   .0   .94   .0 |      |   .55       |
| S.D. (Population)     |     8.3     2.5     .28    .29 |   1.08   .07 |  .27   .9   .21   .8 |      |   .08       |
| S.D. (Sample)         |     9.0     2.7     .30    .32 |   1.19   .08 |  .29  1.0   .23   .8 |      |   .08       |
+-------------------------------------------------------------------------------------------------------------------+
Model, Populn: RMSE .46  Adj (True) S.D. .98  Separation 2.11  Strata 3.15  Reliability .82
Model, Sample: RMSE .46  Adj (True) S.D. 1.09  Separation 2.36  Strata 3.48  Reliability .85
Model, Fixed (all same) chi-squared:  32.8  d.f.: 5  significance (probability): .00
Model,  Random (normal) chi-squared:  4.4  d.f.: 4  significance (probability): .35
---------------------------------------------------------------------------------------------------------------------

Validity of 3CR Application 12/10/2022 3:05:20 PM
Table 7.4.1  Criteria Measurement Report  (arranged by mN).

+--------------------------------------------------------------------------------------------------------------------+
|                        |  Total   Total   Obsvd  Fair(M)|   -    Model | Infit      Outfit    |Estim.| Correlation |
| N Criteria             |  Score   Count  Average Average|Measure  S.E. | MnSq ZStd  MnSq ZStd |Discrm| PtMea PtExp |
|------------------------+--------------------------------+--------------+----------------------+------+-------------|
| 5 Security             |    40      15      2.67   2.67 |   2.31   .51 | 1.19   .5  1.28   .7 |  .69 |   .49   .51 |
| 4 Learning Design      |    92      30      3.07   3.04 |   1.06   .35 |  .86  -.4   .80  -.7 | 1.19 |   .46   .51 |
| 1 Usability            |   106      30      3.53   3.54 |   -.75   .39 | 1.44  1.6  1.23   .7 |  .63 |   .46   .47 |
| 3 Visual Communication |   109      30      3.63   3.66 |  -1.22   .41 |  .89  -.3  1.02   .1 | 1.09 |   .50   .45 |
| 2 Functionally         |   110      30      3.67   3.70 |  -1.40   .42 |  .66 -1.3   .60  -.9 | 1.37 |   .65   .44 |
|------------------------+--------------------------------+--------------+----------------------+------+-------------|
| Mean (Count: 5)        |    91.4    27.0    3.31   3.32 |    .00   .42 | 1.01   .0   .98   .0 |      |   .51       |
| S.D. (Population)      |    26.5     6.0     .39    .40 |   1.45   .05 |  .28  1.0   .26   .7 |      |   .07       |
| S.D. (Sample)          |    29.6     6.7     .43    .45 |   1.62   .06 |  .31  1.1   .29   .8 |      |   .08       |
+--------------------------------------------------------------------------------------------------------------------+
Model, Populn: RMSE .42  Adj (True) S.D. 1.38  Separation 3.31  Strata 4.74  Reliability .92
Model, Sample: RMSE .42  Adj (True) S.D. 1.56  Separation 3.73  Strata 5.31  Reliability .93
Model, Fixed (all same) chi-squared:  53.4  d.f.: 4  significance (probability): .00
Model,  Random (normal) chi-squared:  3.7  d.f.: 3  significance (probability): .29
----------------------------------------------------------------------------------------------------------------------

Validity of 3CR Application 12/10/2022 3:05:20 PM
Table 7.4.2  Criteria Measurement Report  (arranged by fN).

+--------------------------------------------------------------------------------------------------------------------+
|                        |  Total   Total   Obsvd  Fair(M)|   -    Model | Infit      Outfit    |Estim.| Correlation |
| N Criteria             |  Score   Count  Average Average|Measure  S.E. | MnSq ZStd  MnSq ZStd |Discrm| PtMea PtExp |
|------------------------+--------------------------------+--------------+----------------------+------+-------------|
| 1 Usability            |   106      30      3.53   3.54 |   -.75   .39 | 1.44  1.6  1.23   .7 |  .63 |   .46   .47 |
| 5 Security             |    40      15      2.67   2.67 |   2.31   .51 | 1.19   .5  1.28   .7 |  .69 |   .49   .51 |
| 3 Visual Communication |   109      30      3.63   3.66 |  -1.22   .41 |  .89  -.3  1.02   .1 | 1.09 |   .50   .45 |
| 4 Learning Design      |    92      30      3.07   3.04 |   1.06   .35 |  .86  -.4   .80  -.7 | 1.19 |   .46   .51 |
| 2 Functionally         |   110      30      3.67   3.70 |  -1.40   .42 |  .66 -1.3   .60  -.9 | 1.37 |   .65   .44 |
|------------------------+--------------------------------+--------------+----------------------+------+-------------|
| Mean (Count: 5)        |    91.4    27.0    3.31   3.32 |    .00   .42 | 1.01   .0   .98   .0 |      |   .51       |
| S.D. (Population)      |    26.5     6.0     .39    .40 |   1.45   .05 |  .28  1.0   .26   .7 |      |   .07       |
| S.D. (Sample)          |    29.6     6.7     .43    .45 |   1.62   .06 |  .31  1.1   .29   .8 |      |   .08       |
+--------------------------------------------------------------------------------------------------------------------+
Model, Populn: RMSE .42  Adj (True) S.D. 1.38  Separation 3.31  Strata 4.74  Reliability .92
Model, Sample: RMSE .42  Adj (True) S.D. 1.56  Separation 3.73  Strata 5.31  Reliability .93
Model, Fixed (all same) chi-squared:  53.4  d.f.: 4  significance (probability): .00
Model,  Random (normal) chi-squared:  3.7  d.f.: 3  significance (probability): .29
----------------------------------------------------------------------------------------------------------------------

Validity of 3CR Application 12/10/2022 3:05:20 PM
Table 7.4.3  Criteria Measurement Report  (arranged by N).

+--------------------------------------------------------------------------------------------------------------------+
|                        |  Total   Total   Obsvd  Fair(M)|   -    Model | Infit      Outfit    |Estim.| Correlation |
| N Criteria             |  Score   Count  Average Average|Measure  S.E. | MnSq ZStd  MnSq ZStd |Discrm| PtMea PtExp |
|------------------------+--------------------------------+--------------+----------------------+------+-------------|
| 1 Usability            |   106      30      3.53   3.54 |   -.75   .39 | 1.44  1.6  1.23   .7 |  .63 |   .46   .47 |
| 2 Functionally         |   110      30      3.67   3.70 |  -1.40   .42 |  .66 -1.3   .60  -.9 | 1.37 |   .65   .44 |
| 3 Visual Communication |   109      30      3.63   3.66 |  -1.22   .41 |  .89  -.3  1.02   .1 | 1.09 |   .50   .45 |
| 4 Learning Design      |    92      30      3.07   3.04 |   1.06   .35 |  .86  -.4   .80  -.7 | 1.19 |   .46   .51 |
| 5 Security             |    40      15      2.67   2.67 |   2.31   .51 | 1.19   .5  1.28   .7 |  .69 |   .49   .51 |
|------------------------+--------------------------------+--------------+----------------------+------+-------------|
| Mean (Count: 5)        |    91.4    27.0    3.31   3.32 |    .00   .42 | 1.01   .0   .98   .0 |      |   .51       |
| S.D. (Population)      |    26.5     6.0     .39    .40 |   1.45   .05 |  .28  1.0   .26   .7 |      |   .07       |
| S.D. (Sample)          |    29.6     6.7     .43    .45 |   1.62   .06 |  .31  1.1   .29   .8 |      |   .08       |
+--------------------------------------------------------------------------------------------------------------------+
Model, Populn: RMSE .42  Adj (True) S.D. 1.38  Separation 3.31  Strata 4.74  Reliability .92
Model, Sample: RMSE .42  Adj (True) S.D. 1.56  Separation 3.73  Strata 5.31  Reliability .93
Model, Fixed (all same) chi-squared:  53.4  d.f.: 4  significance (probability): .00
Model,  Random (normal) chi-squared:  3.7  d.f.: 3  significance (probability): .29
----------------------------------------------------------------------------------------------------------------------

Validity of 3CR Application 12/10/2022 3:05:20 PM
Table 8.1  Category Statistics.

 Model = 1,?,?,?,R4  ; Raters: A
+-----------------------------------------------------------------------------------------------------------+
|           DATA                 |   QUALITY CONTROL |RASCH-ANDRICH|  EXPECTATION  |  MOST  |  RASCH-  | Cat|
|      Category Counts       Cum.|  Avge  Exp. OUTFIT| Thresholds  |  Measure at   |PROBABLE| THURSTONE|PEAK|
|Score Total      Used    %    % |  Meas  Meas  MnSq |Measure  S.E.|Category  -0.5 |  from  |Thresholds|Prob|
|--------------------------------+-------------------+-------------+---------------+--------+----------+----|
|  2       3         3   11%  11%| -1.91  -1.47   .6 |             |( -3.08)       |   low  |   low    |100%|
|  3      15        15   56%  67%|   .59    .63   .6 | -2.01    .75|    .00   -2.04|  -2.01 |  -2.02   | 79%|
|  4       9         9   33% 100%|  2.45   2.23   .9 |  2.01    .50|(  3.09)   2.05|   2.01 |   2.01   |100%|
+---------------------------------------------------------------------(Mean)---------(Modal)--(Median)------+

Scale structure

Measr:-4.0             -2.0              0.0              2.0              4.0
        +                +                +                +                +
  Mode:<2------(^)------23----------------^---------------34-------(^)------4>

Median:<2------(^)------23----------------^---------------34-------(^)------4>

  Mean:<2------(^)------23----------------^---------------34-------(^)------4>
        +                +                +                +                +
Measr:-4.0             -2.0              0.0              2.0              4.0

Probability Curves
      -4.0             -2.0              0.0              2.0              4.0
       ++----------------+----------------+----------------+----------------++
     1 |                                                                     |
       |                                                                     |
       |2                                                                   4|
       | 222                                                             444 |
       |    222                        3333333                        444    |
     P |       22                  3333       3333                  44       |
     r |         22             333               333             44         |
     o |           22         33                     33         44           |
     b |             22     33                         33     44             |
     a |               2  33                             33  4               |
     b |                2*                                 *4                |
     i |               33 22                             44 33               |
     l |             33     22                         44     33             |
     i |           33         2                       4         33           |
     t |         33            22                   44            33         |
     y |       33                22               44                33       |
       |    333                    222         444                    333    |
       | 333                          222   444                          333 |
       |3                               4***2                               3|
       |                        44444444     22222222                        |
     0 |444444444444444444444444                     222222222222222222222222|
       ++----------------+----------------+----------------+----------------++
      -4.0             -2.0              0.0              2.0              4.0

Expected Score Ogive (Model ICC)
      -4.0             -2.0              0.0              2.0              4.0
       ++----------------+----------------+----------------+----------------++
     4 |                                                                     |
       |                                                                44444|
       |                                                          444444     |
       |                                                      4444           |
       |                                                  3344               |
       |                                              3333                   |
       |                                          3333                       |
       |                                     33333                           |
     3 |                                33333                                |
       |                           33333                                     |
       |                       3333                                          |
       |                   3333                                              |
       |               2233                                                  |
       |           2222                                                      |
       |     222222                                                          |
       |22222                                                                |
     2 |                                                                     |
       ++----------------+----------------+----------------+----------------++
      -4.0             -2.0              0.0              2.0              4.0


Validity of 3CR Application 12/10/2022 3:05:20 PM
Table 8.2  Category Statistics.

 Model = 2,?,?,?,R4  ; Raters: B
+-----------------------------------------------------------------------------------------------------------+
|           DATA                 |   QUALITY CONTROL |RASCH-ANDRICH|  EXPECTATION  |  MOST  |  RASCH-  | Cat|
|      Category Counts       Cum.|  Avge  Exp. OUTFIT| Thresholds  |  Measure at   |PROBABLE| THURSTONE|PEAK|
|Score Total      Used    %    % |  Meas  Meas  MnSq |Measure  S.E.|Category  -0.5 |  from  |Thresholds|Prob|
|--------------------------------+-------------------+-------------+---------------+--------+----------+----|
|  1       1         1    4%   4%| -2.23  -1.39   .3 |             |( -3.01)       |   low  |   low    |100%|
|  2       3         3   11%  15%|   .74    .05  2.3 | -1.79   1.25|  -1.11   -2.18|  -1.79 |  -1.97   | 50%|
|  3      10        10   37%  52%|  1.70   1.62  1.3 |  -.36    .71|    .95    -.15|   -.36 |   -.25   | 63%|
|  4      13        13   48% 100%|  2.95   3.14  1.3 |  2.15    .49|(  3.28)   2.33|   2.15 |   2.21   |100%|
+---------------------------------------------------------------------(Mean)---------(Modal)--(Median)------+

Scale structure

Measr:-4.0             -2.0              0.0              2.0              4.0
        +                +                +                +                +
  Mode:<1-------(^)-------12-----^----23----------^--------34--------(^)----4>

Median:<1-------(^)-----12-------^-----23---------^---------34-------(^)----4>

  Mean:<1------(^)-----12--------^------23--------^----------34------(^)----4>
        +                +                +                +                +
Measr:-4.0             -2.0              0.0              2.0              4.0

Probability Curves
      -4.0             -2.0              0.0              2.0              4.0
       ++----------------+----------------+----------------+----------------++
     1 |                                                                     |
       |                                                                     |
       |111                                                                  |
       |   111                                                            444|
       |      11                                                       444   |
     P |        11                                                   44      |
     r |          11                                               44        |
     o |            11                           333             44          |
     b |              11                     3333   3333        4            |
     a |                1                  33           333   44             |
     b |                 1   22222222    33                334               |
     i |                  **2        22*3                  4433              |
     l |                22  1         3 22               44    33            |
     i |              22     11     33    22            4        33          |
     t |           222         1  33        22        44           33        |
     y |         22             1*            22    44               33      |
       |      222              33 11            2244                   333   |
       |   222              333     11         444222                     333|
       |222              333          111   444      2222                    |
       |           333333             444***111          222222              |
     0 |***********4444444444444444444         1111111111111111**************|
       ++----------------+----------------+----------------+----------------++
      -4.0             -2.0              0.0              2.0              4.0

Expected Score Ogive (Model ICC)
      -4.0             -2.0              0.0              2.0              4.0
       ++----------------+----------------+----------------+----------------++
     4 |                                                                     |
       |                                                               444444|
       |                                                         444444      |
       |                                                    33444            |
       |                                                3333                 |
       |                                            3333                     |
     3 |                                         333                         |
       |                                      333                            |
       |                                   333                               |
       |                                233                                  |
       |                             222                                     |
       |                          222                                        |
     2 |                        22                                           |
       |                     222                                             |
       |                  222                                                |
       |              1122                                                   |
       |         11111                                                       |
       |111111111                                                            |
     1 |                                                                     |
       ++----------------+----------------+----------------+----------------++
      -4.0             -2.0              0.0              2.0              4.0


Validity of 3CR Application 12/10/2022 3:05:20 PM
Table 8.3  Category Statistics.

 Model = 3,?,?,?,R4  ; Raters: C
+-----------------------------------------------------------------------------------------------------------+
|           DATA                 |   QUALITY CONTROL |RASCH-ANDRICH|  EXPECTATION  |  MOST  |  RASCH-  | Cat|
|      Category Counts       Cum.|  Avge  Exp. OUTFIT| Thresholds  |  Measure at   |PROBABLE| THURSTONE|PEAK|
|Score Total      Used    %    % |  Meas  Meas  MnSq |Measure  S.E.|Category  -0.5 |  from  |Thresholds|Prob|
|--------------------------------+-------------------+-------------+---------------+--------+----------+----|
|  2       3         3   11%  11%|  -.27  -1.22  1.5 |             |( -2.69)       |   low  |   low    |100%|
|  3      12        12   44%  56%|   .39    .74  1.0 | -1.61    .75|    .00   -1.69|  -1.61 |  -1.64   | 71%|
|  4      12        12   44% 100%|  2.46   2.36   .9 |  1.61    .49|(  2.71)   1.70|   1.61 |   1.63   |100%|
+---------------------------------------------------------------------(Mean)---------(Modal)--(Median)------+

Scale structure

Measr:-4.0             -2.0              0.0              2.0              4.0
        +                +                +                +                +
  Mode:<2---------(^)------23-------------^------------34-------(^)---------4>

Median:<2---------(^)------23-------------^------------34-------(^)---------4>

  Mean:<2---------(^)------23-------------^------------34-------(^)---------4>
        +                +                +                +                +
Measr:-4.0             -2.0              0.0              2.0              4.0

Probability Curves
      -4.0             -2.0              0.0              2.0              4.0
       ++----------------+----------------+----------------+----------------++
     1 |                                                                     |
       |                                                                     |
       |2222                                                             4444|
       |    2222                                                     4444    |
       |        22                                                 44        |
     P |          22                                             44          |
     r |            22               33333333333               44            |
     o |              22          333           333          44              |
     b |                22      33                 33      44                |
     a |                  22  33                     33  44                  |
     b |                    *3                         3*                    |
     i |                  33 22                       44 33                  |
     l |                 3     22                   44     3                 |
     i |               33        2                 4        33               |
     t |             33           22             44           33             |
     y |          333               22         44               333          |
       |        33                    222   444                    33        |
       |    3333                         ***                         3333    |
       |3333                         4444   2222                         3333|
       |                      4444444           2222222                      |
     0 |4444444444444444444444                         2222222222222222222222|
       ++----------------+----------------+----------------+----------------++
      -4.0             -2.0              0.0              2.0              4.0

Expected Score Ogive (Model ICC)
      -4.0             -2.0              0.0              2.0              4.0
       ++----------------+----------------+----------------+----------------++
     4 |                                                                     |
       |                                                             44444444|
       |                                                       444444        |
       |                                                   4444              |
       |                                               3344                  |
       |                                            333                      |
       |                                        3333                         |
       |                                    3333                             |
     3 |                                 333                                 |
       |                             3333                                    |
       |                         3333                                        |
       |                      333                                            |
       |                  2233                                               |
       |              2222                                                   |
       |        222222                                                       |
       |22222222                                                             |
     2 |                                                                     |
       ++----------------+----------------+----------------+----------------++
      -4.0             -2.0              0.0              2.0              4.0


Validity of 3CR Application 12/10/2022 3:05:20 PM
Table 8.4  Category Statistics.

 Model = 4,?,?,?,R4  ; Raters: D
+-----------------------------------------------------------------------------------------------------------+
|           DATA                 |   QUALITY CONTROL |RASCH-ANDRICH|  EXPECTATION  |  MOST  |  RASCH-  | Cat|
|      Category Counts       Cum.|  Avge  Exp. OUTFIT| Thresholds  |  Measure at   |PROBABLE| THURSTONE|PEAK|
|Score Total      Used    %    % |  Meas  Meas  MnSq |Measure  S.E.|Category  -0.5 |  from  |Thresholds|Prob|
|--------------------------------+-------------------+-------------+---------------+--------+----------+----|
|  2       2         2    7%   7%| -2.10  -1.14   .4 |             |( -3.03)       |   low  |   low    |100%|
|  3      13        13   48%  56%|  1.18    .95  1.0 | -1.95    .88|    .00   -1.98|  -1.95 |  -1.97   | 78%|
|  4      12        12   44% 100%|  2.57   2.66  1.1 |  1.95    .48|(  3.04)   2.00|   1.95 |   1.96   |100%|
+---------------------------------------------------------------------(Mean)---------(Modal)--(Median)------+

Scale structure

Measr:-4.0             -2.0              0.0              2.0              4.0
        +                +                +                +                +
  Mode:<2------(^)------23----------------^---------------34-------(^)------4>

Median:<2------(^)------23----------------^---------------34-------(^)------4>

  Mean:<2------(^)------23----------------^---------------34-------(^)------4>
        +                +                +                +                +
Measr:-4.0             -2.0              0.0              2.0              4.0

Probability Curves
      -4.0             -2.0              0.0              2.0              4.0
       ++----------------+----------------+----------------+----------------++
     1 |                                                                     |
       |                                                                     |
       |2                                                                   4|
       | 2222                                                           4444 |
       |     22                          333                          44     |
     P |       222                  33333   33333                  444       |
     r |          22             333             333             44          |
     o |            2          33                   33          4            |
     b |             22      33                       33      44             |
     a |               22  33                           33  44               |
     b |                 **                               **                 |
     i |               33  2                             4  33               |
     l |              3     22                         44     3              |
     i |            33        22                     44        33            |
     t |          33            22                 44            33          |
     y |       333                22             44                333       |
       |     33                     22         44                     33     |
       | 3333                         222   444                         3333 |
       |3                              44***22                              3|
       |                        4444444       2222222                        |
     0 |444444444444444444444444                     222222222222222222222222|
       ++----------------+----------------+----------------+----------------++
      -4.0             -2.0              0.0              2.0              4.0

Expected Score Ogive (Model ICC)
      -4.0             -2.0              0.0              2.0              4.0
       ++----------------+----------------+----------------+----------------++
     4 |                                                                     |
       |                                                                44444|
       |                                                          444444     |
       |                                                      4444           |
       |                                                  3344               |
       |                                              3333                   |
       |                                         33333                       |
       |                                     3333                            |
     3 |                                33333                                |
       |                            3333                                     |
       |                       33333                                         |
       |                   3333                                              |
       |               2233                                                  |
       |           2222                                                      |
       |     222222                                                          |
       |22222                                                                |
     2 |                                                                     |
       ++----------------+----------------+----------------+----------------++
      -4.0             -2.0              0.0              2.0              4.0


Validity of 3CR Application 12/10/2022 3:05:20 PM
Table 8.5  Category Statistics.

 Model = 5,?,?,?,R4  ; Raters: E
+----------------------------------------------------+
|           DATA                 |   QUALITY CONTROL |
|      Category Counts       Cum.|  Avge  Exp. OUTFIT|
|Score Total      Used    %    % |  Meas  Meas  MnSq |
|--------------------------------+-------------------|
|  3       8         8   30%  30%|  -.46   -.28   .4 |
|  4      19        19   70% 100%|  1.98   1.90   .9 |
+----------------------------------------------------+

Validity of 3CR Application 12/10/2022 3:05:20 PM
Table 4.1 Unexpected Responses (2 residuals sorted by u).

+-----------------------------------------------------------------------------------------+
| N R N Rater  N Menu                N Criteria             | Cat  Score  Exp.  Resd StRes| Sequence
|-----------------------------------------------------------+-----------------------------|
| 2 B 1 Male   2 Discussion Forum    3 Visual Communication |  3     3     3.9   -.9 -3.5 | 34
| 2 B 1 Male   5 Questionnaire       1 Usability            |  2     2     3.7  -1.7 -3.4 | 46
|-----------------------------------------------------------+-----------------------------|
| N R N Rater  N Menu                N Criteria             | Cat  Score  Exp.  Resd StRes| Sequence
+-----------------------------------------------------------------------------------------+

Validity of 3CR Application 12/10/2022 3:05:20 PM
Table 9.2  Bias Iteration Report.

Bias/Interaction: 1. Raters, 3. Menu

There are empirically 30 Bias terms
+-----------------------------------------------------------+
| Iteration      Max. Score Residual      Max. Logit Change |
|             Elements    %  Categories   Elements    Cells |
|-----------------------------------------------------------|
| BIAS   1     -2.9223 -36.5               -2.4838       30 |
| BIAS   2       .4246   7.9                 .8578       28 |
| BIAS   3      -.0350   -.7                -.1006       18 |
| BIAS   4       .0019    .0                 .0051        5 |
| BIAS   5       .0000    .0                 .0000        0 |
+-----------------------------------------------------------+

Validity of 3CR Application 12/10/2022 3:05:20 PM
Table 11.2  Bias/Interaction Measurement Summary.

Bias/Interaction: 1. Raters, 3. Menu

+--------------------------------------------------+
|                    | Cat  Score  Exp.  Resd StRes|
|--------------------+-----------------------------|
| Mean (Count: 135)  | 3.39  3.39  3.37   .01  .04 |
| S.D. (Population)  |  .67   .67   .51   .39  .77 |
| S.D. (Sample)      |  .67   .67   .51   .39  .77 |
+--------------------------------------------------+
Count of measurable responses           = 135
Raw-score variance of observations      =  0.444 100.00%
Variance explained by Rasch measures    =  0.219  49.37%
Variance of residuals                   =  0.225  50.63%
Variance explained by bias/interactions =  0.075  16.82%
Variance remaining in residuals         =  0.150  33.81%

Validity of 3CR Application 12/10/2022 3:05:20 PM
Table 12.2  Bias/Interaction Summary Report.

Bias/Interaction: 1. Raters, 3. Menu (higher score = higher bias measure)

Bias/Interaction Size:
     1    1     2 2   1 1 3 2111112 1  12 1  111  11
 +------Q--+-------S-+---------M---------+S--------+
-3        -2        -1         0         1         2

Bias/Interaction Significance:
     1         1111 1  1112 211111211  121 1  111
 +--------Q+--------S+--------M+---------S---------Q
-3        -2        -1         0         1         2


Validity of 3CR Application 12/10/2022 3:05:20 PM
Table 13.2.1  Bias/Interaction Report (arranged by mN).

Bias/Interaction: 1. Raters, 3. Menu (higher score = higher bias measure)

+-----------------------------------------------------------------------------------------------------------------------------+
|    Raters     Menu                         |Observd  Expctd  Observd  Obs-Exp| Bias+  Model                    |Infit Outfit|
| Sq N R measr+ N Menu                measr+ |  Score   Score    Count  Average|  Size   S.E.     t   d.f. Prob. | MnSq  MnSq |
|--------------------------------------------+---------------------------------+---------------------------------+------------|
| 20 5 E   1.08 4 Test                 -1.74 |   15      16.98     5       -.40|  -2.10> 1.54  -1.36     4 .2444 |   .2    .1 |
| 27 2 B   1.75 6 Learning Reflection   -.80 |   15      12.87     4        .53|   2.00  1.21   1.65     3 .1981 |  1.6   1.5 |
| 13 3 C   1.07 3 Project Result         .75 |   19      17.36     5        .33|   1.91  1.27   1.51     4 .2061 |   .4    .2 |
| 18 3 C   1.07 4 Test                 -1.74 |   16      14.01     5        .40|   1.43   .84   1.69     4 .1669 |   .7    .7 |
| 16 1 A    .63 4 Test                 -1.74 |   15      13.75     5        .25|   1.08   .89   1.20     4 .2952 |   .9    .9 |
| 29 4 D   1.26 6 Learning Reflection   -.80 |   14      13.09     4        .23|    .91  1.04    .88     3 .4425 |   .8    .8 |
| 24 4 D   1.26 5 Questionnaire          .39 |   18      17.11     5        .18|    .91  1.07    .85     4 .4447 |   .2    .2 |
|  6 1 A    .63 2 Discussion Forum      1.62 |   15      14.69     4        .08|    .46  1.27    .36     3 .7403 |   .4    .3 |
|  4 4 D   1.26 1 Content               -.22 |   14      13.67     4        .08|    .34  1.04    .33     3 .7657 |   .8    .8 |
|  2 2 B   1.75 1 Content               -.22 |   14      13.65     4        .09|    .30   .95    .31     3 .7753 |   .4    .5 |
| 11 1 A    .63 3 Project Result         .75 |   17      16.78     5        .04|    .20   .95    .21     4 .8464 |   .5    .5 |
| 17 2 B   1.75 4 Test                 -1.74 |   13      12.84     5        .03|    .08   .69    .11     4 .9158 |   .7    .7 |
|  1 1 A    .63 1 Content               -.22 |   13      13.01     4        .00|   -.01   .99   -.01     3 .9950 |   .6    .6 |
|  5 5 E   1.08 1 Content               -.22 |   15      15.04     4       -.01|   -.07  1.29   -.06     3 .9577 |   .4    .3 |
|  9 4 D   1.26 2 Discussion Forum      1.62 |   15      15.13     4       -.03|   -.21  1.27   -.17     3 .8765 |   .4    .3 |
| 12 2 B   1.75 3 Project Result         .75 |   17      17.36     5       -.07|   -.26   .84   -.32     4 .7677 |   .4    .3 |
| 21 1 A    .63 5 Questionnaire          .39 |   16      16.34     5       -.07|   -.27   .89   -.30     4 .7768 |   .8    .8 |
| 14 4 D   1.26 3 Project Result         .75 |   17      17.49     5       -.10|   -.46   .94   -.49     4 .6505 |  2.3   2.3 |
|  3 3 C   1.07 1 Content               -.22 |   13      13.58     4       -.15|   -.51   .92   -.55     3 .6191 |   .5    .5 |
| 22 2 B   1.75 5 Questionnaire          .39 |   16      16.85     5       -.17|   -.53   .76   -.70     4 .5229 |  1.8   1.9 |
| 23 3 C   1.07 5 Questionnaire          .39 |   16      16.93     5       -.19|   -.70   .84   -.83     4 .4523 |   .8    .9 |
| 15 5 E   1.08 3 Project Result         .75 |   18      18.88     5       -.18|  -1.27  1.14  -1.11     4 .3278 |   .3    .3 |
| 19 4 D   1.26 4 Test                 -1.74 |   13      14.45     5       -.29|  -1.31   .99  -1.33     4 .2553 |   .2    .2 |
|  7 2 B   1.75 2 Discussion Forum      1.62 |   14      15.25     4       -.31|  -1.54   .95  -1.62     3 .2027 |   .7    .8 |
| 26 1 A    .63 6 Learning Reflection   -.80 |   11      12.43     4       -.36|  -1.54  1.05  -1.46     3 .2399 |   .2    .2 |
| 28 3 C   1.07 6 Learning Reflection   -.80 |   10      12.92     4       -.73|  -2.63  1.00  -2.63     3 .0786 |   .5    .4 |
|  8 3 C   1.07 2 Discussion Forum      1.62 |   16      15.13     4        .22|    .77< 1.60    .48     3 .6653 |   .3    .2 |
| 10 5 E   1.08 2 Discussion Forum      1.62 |   16      15.76     4        .06|   -.89< 1.63   -.55     3 .6236 |   .3    .2 |
| 25 5 E   1.08 5 Questionnaire          .39 |   20      18.65     5        .27|   1.62< 1.63    .99     4 .3778 |   .3    .1 |
| 30 5 E   1.08 6 Learning Reflection   -.80 |   16      14.67     4        .33|   1.53< 1.63    .94     3 .4173 |   .3    .2 |
|--------------------------------------------+---------------------------------+---------------------------------+------------|
| Mean (Count: 30)                           |   15.2    15.22     4.5      .00|   -.03  1.10   -.07             |   .6    .6 |
| S.D. (Population)                          |    2.1     1.84      .5      .26|   1.16   .27   1.03             |   .5    .5 |
| S.D. (Sample)                              |    2.2     1.87      .5      .27|   1.18   .27   1.05             |   .5    .5 |
+-----------------------------------------------------------------------------------------------------------------------------+
Fixed (all = 0) chi-squared:  32.0  d.f.: 30  significance (probability): .37
-------------------------------------------------------------------------------------------------------------------------------

Validity of 3CR Application 12/10/2022 3:05:20 PM
Table 13.2.2  Bias/Interaction Report (arranged by fN).

Bias/Interaction: 1. Raters, 3. Menu (higher score = higher bias measure)

+-----------------------------------------------------------------------------------------------------------------------------+
|    Raters     Menu                         |Observd  Expctd  Observd  Obs-Exp| Bias+  Model                    |Infit Outfit|
| Sq N R measr+ N Menu                measr+ |  Score   Score    Count  Average|  Size   S.E.     t   d.f. Prob. | MnSq  MnSq |
|--------------------------------------------+---------------------------------+---------------------------------+------------|
| 20 5 E   1.08 4 Test                 -1.74 |   15      16.98     5       -.40|  -2.10> 1.54  -1.36     4 .2444 |   .2    .1 |
| 28 3 C   1.07 6 Learning Reflection   -.80 |   10      12.92     4       -.73|  -2.63  1.00  -2.63     3 .0786 |   .5    .4 |
|  7 2 B   1.75 2 Discussion Forum      1.62 |   14      15.25     4       -.31|  -1.54   .95  -1.62     3 .2027 |   .7    .8 |
| 26 1 A    .63 6 Learning Reflection   -.80 |   11      12.43     4       -.36|  -1.54  1.05  -1.46     3 .2399 |   .2    .2 |
| 19 4 D   1.26 4 Test                 -1.74 |   13      14.45     5       -.29|  -1.31   .99  -1.33     4 .2553 |   .2    .2 |
| 15 5 E   1.08 3 Project Result         .75 |   18      18.88     5       -.18|  -1.27  1.14  -1.11     4 .3278 |   .3    .3 |
| 23 3 C   1.07 5 Questionnaire          .39 |   16      16.93     5       -.19|   -.70   .84   -.83     4 .4523 |   .8    .9 |
| 22 2 B   1.75 5 Questionnaire          .39 |   16      16.85     5       -.17|   -.53   .76   -.70     4 .5229 |  1.8   1.9 |
|  3 3 C   1.07 1 Content               -.22 |   13      13.58     4       -.15|   -.51   .92   -.55     3 .6191 |   .5    .5 |
| 14 4 D   1.26 3 Project Result         .75 |   17      17.49     5       -.10|   -.46   .94   -.49     4 .6505 |  2.3   2.3 |
| 12 2 B   1.75 3 Project Result         .75 |   17      17.36     5       -.07|   -.26   .84   -.32     4 .7677 |   .4    .3 |
| 21 1 A    .63 5 Questionnaire          .39 |   16      16.34     5       -.07|   -.27   .89   -.30     4 .7768 |   .8    .8 |
|  9 4 D   1.26 2 Discussion Forum      1.62 |   15      15.13     4       -.03|   -.21  1.27   -.17     3 .8765 |   .4    .3 |
|  5 5 E   1.08 1 Content               -.22 |   15      15.04     4       -.01|   -.07  1.29   -.06     3 .9577 |   .4    .3 |
|  1 1 A    .63 1 Content               -.22 |   13      13.01     4        .00|   -.01   .99   -.01     3 .9950 |   .6    .6 |
| 17 2 B   1.75 4 Test                 -1.74 |   13      12.84     5        .03|    .08   .69    .11     4 .9158 |   .7    .7 |
| 11 1 A    .63 3 Project Result         .75 |   17      16.78     5        .04|    .20   .95    .21     4 .8464 |   .5    .5 |
|  2 2 B   1.75 1 Content               -.22 |   14      13.65     4        .09|    .30   .95    .31     3 .7753 |   .4    .5 |
|  4 4 D   1.26 1 Content               -.22 |   14      13.67     4        .08|    .34  1.04    .33     3 .7657 |   .8    .8 |
|  6 1 A    .63 2 Discussion Forum      1.62 |   15      14.69     4        .08|    .46  1.27    .36     3 .7403 |   .4    .3 |
| 24 4 D   1.26 5 Questionnaire          .39 |   18      17.11     5        .18|    .91  1.07    .85     4 .4447 |   .2    .2 |
| 29 4 D   1.26 6 Learning Reflection   -.80 |   14      13.09     4        .23|    .91  1.04    .88     3 .4425 |   .8    .8 |
| 16 1 A    .63 4 Test                 -1.74 |   15      13.75     5        .25|   1.08   .89   1.20     4 .2952 |   .9    .9 |
| 13 3 C   1.07 3 Project Result         .75 |   19      17.36     5        .33|   1.91  1.27   1.51     4 .2061 |   .4    .2 |
| 27 2 B   1.75 6 Learning Reflection   -.80 |   15      12.87     4        .53|   2.00  1.21   1.65     3 .1981 |  1.6   1.5 |
| 18 3 C   1.07 4 Test                 -1.74 |   16      14.01     5        .40|   1.43   .84   1.69     4 .1669 |   .7    .7 |
|  8 3 C   1.07 2 Discussion Forum      1.62 |   16      15.13     4        .22|    .77< 1.60    .48     3 .6653 |   .3    .2 |
| 10 5 E   1.08 2 Discussion Forum      1.62 |   16      15.76     4        .06|   -.89< 1.63   -.55     3 .6236 |   .3    .2 |
| 25 5 E   1.08 5 Questionnaire          .39 |   20      18.65     5        .27|   1.62< 1.63    .99     4 .3778 |   .3    .1 |
| 30 5 E   1.08 6 Learning Reflection   -.80 |   16      14.67     4        .33|   1.53< 1.63    .94     3 .4173 |   .3    .2 |
|--------------------------------------------+---------------------------------+---------------------------------+------------|
| Mean (Count: 30)                           |   15.2    15.22     4.5      .00|   -.03  1.10   -.07             |   .6    .6 |
| S.D. (Population)                          |    2.1     1.84      .5      .26|   1.16   .27   1.03             |   .5    .5 |
| S.D. (Sample)                              |    2.2     1.87      .5      .27|   1.18   .27   1.05             |   .5    .5 |
+-----------------------------------------------------------------------------------------------------------------------------+
Fixed (all = 0) chi-squared:  32.0  d.f.: 30  significance (probability): .37
-------------------------------------------------------------------------------------------------------------------------------

Validity of 3CR Application 12/10/2022 3:05:20 PM
Table 13.2.3  Bias/Interaction Report (arranged by N).

Bias/Interaction: 1. Raters, 3. Menu (higher score = higher bias measure)

+-----------------------------------------------------------------------------------------------------------------------------+
|    Raters     Menu                         |Observd  Expctd  Observd  Obs-Exp| Bias+  Model                    |Infit Outfit|
| Sq N R measr+ N Menu                measr+ |  Score   Score    Count  Average|  Size   S.E.     t   d.f. Prob. | MnSq  MnSq |
|--------------------------------------------+---------------------------------+---------------------------------+------------|
|  1 1 A    .63 1 Content               -.22 |   13      13.01     4        .00|   -.01   .99   -.01     3 .9950 |   .6    .6 |
|  2 2 B   1.75 1 Content               -.22 |   14      13.65     4        .09|    .30   .95    .31     3 .7753 |   .4    .5 |
|  3 3 C   1.07 1 Content               -.22 |   13      13.58     4       -.15|   -.51   .92   -.55     3 .6191 |   .5    .5 |
|  4 4 D   1.26 1 Content               -.22 |   14      13.67     4        .08|    .34  1.04    .33     3 .7657 |   .8    .8 |
|  5 5 E   1.08 1 Content               -.22 |   15      15.04     4       -.01|   -.07  1.29   -.06     3 .9577 |   .4    .3 |
|  6 1 A    .63 2 Discussion Forum      1.62 |   15      14.69     4        .08|    .46  1.27    .36     3 .7403 |   .4    .3 |
|  7 2 B   1.75 2 Discussion Forum      1.62 |   14      15.25     4       -.31|  -1.54   .95  -1.62     3 .2027 |   .7    .8 |
|  8 3 C   1.07 2 Discussion Forum      1.62 |   16      15.13     4        .22|    .77< 1.60    .48     3 .6653 |   .3    .2 |
|  9 4 D   1.26 2 Discussion Forum      1.62 |   15      15.13     4       -.03|   -.21  1.27   -.17     3 .8765 |   .4    .3 |
| 10 5 E   1.08 2 Discussion Forum      1.62 |   16      15.76     4        .06|   -.89< 1.63   -.55     3 .6236 |   .3    .2 |
| 11 1 A    .63 3 Project Result         .75 |   17      16.78     5        .04|    .20   .95    .21     4 .8464 |   .5    .5 |
| 12 2 B   1.75 3 Project Result         .75 |   17      17.36     5       -.07|   -.26   .84   -.32     4 .7677 |   .4    .3 |
| 13 3 C   1.07 3 Project Result         .75 |   19      17.36     5        .33|   1.91  1.27   1.51     4 .2061 |   .4    .2 |
| 14 4 D   1.26 3 Project Result         .75 |   17      17.49     5       -.10|   -.46   .94   -.49     4 .6505 |  2.3   2.3 |
| 15 5 E   1.08 3 Project Result         .75 |   18      18.88     5       -.18|  -1.27  1.14  -1.11     4 .3278 |   .3    .3 |
| 16 1 A    .63 4 Test                 -1.74 |   15      13.75     5        .25|   1.08   .89   1.20     4 .2952 |   .9    .9 |
| 17 2 B   1.75 4 Test                 -1.74 |   13      12.84     5        .03|    .08   .69    .11     4 .9158 |   .7    .7 |
| 18 3 C   1.07 4 Test                 -1.74 |   16      14.01     5        .40|   1.43   .84   1.69     4 .1669 |   .7    .7 |
| 19 4 D   1.26 4 Test                 -1.74 |   13      14.45     5       -.29|  -1.31   .99  -1.33     4 .2553 |   .2    .2 |
| 20 5 E   1.08 4 Test                 -1.74 |   15      16.98     5       -.40|  -2.10> 1.54  -1.36     4 .2444 |   .2    .1 |
| 21 1 A    .63 5 Questionnaire          .39 |   16      16.34     5       -.07|   -.27   .89   -.30     4 .7768 |   .8    .8 |
| 22 2 B   1.75 5 Questionnaire          .39 |   16      16.85     5       -.17|   -.53   .76   -.70     4 .5229 |  1.8   1.9 |
| 23 3 C   1.07 5 Questionnaire          .39 |   16      16.93     5       -.19|   -.70   .84   -.83     4 .4523 |   .8    .9 |
| 24 4 D   1.26 5 Questionnaire          .39 |   18      17.11     5        .18|    .91  1.07    .85     4 .4447 |   .2    .2 |
| 25 5 E   1.08 5 Questionnaire          .39 |   20      18.65     5        .27|   1.62< 1.63    .99     4 .3778 |   .3    .1 |
| 26 1 A    .63 6 Learning Reflection   -.80 |   11      12.43     4       -.36|  -1.54  1.05  -1.46     3 .2399 |   .2    .2 |
| 27 2 B   1.75 6 Learning Reflection   -.80 |   15      12.87     4        .53|   2.00  1.21   1.65     3 .1981 |  1.6   1.5 |
| 28 3 C   1.07 6 Learning Reflection   -.80 |   10      12.92     4       -.73|  -2.63  1.00  -2.63     3 .0786 |   .5    .4 |
| 29 4 D   1.26 6 Learning Reflection   -.80 |   14      13.09     4        .23|    .91  1.04    .88     3 .4425 |   .8    .8 |
| 30 5 E   1.08 6 Learning Reflection   -.80 |   16      14.67     4        .33|   1.53< 1.63    .94     3 .4173 |   .3    .2 |
|--------------------------------------------+---------------------------------+---------------------------------+------------|
| Mean (Count: 30)                           |   15.2    15.22     4.5      .00|   -.03  1.10   -.07             |   .6    .6 |
| S.D. (Population)                          |    2.1     1.84      .5      .26|   1.16   .27   1.03             |   .5    .5 |
| S.D. (Sample)                              |    2.2     1.87      .5      .27|   1.18   .27   1.05             |   .5    .5 |
+-----------------------------------------------------------------------------------------------------------------------------+
Fixed (all = 0) chi-squared:  32.0  d.f.: 30  significance (probability): .37
-------------------------------------------------------------------------------------------------------------------------------

Validity of 3CR Application 12/10/2022 3:05:20 PM
Table 14.2.1.1  Bias/Interaction Pairwise Report (arranged by mN).

Bias/Interaction: 1. Raters, 3. Menu

+------------------------------------------------------------------------------------------------------------------+
| Target                | Target+     Obs-Exp Context| Target+     Obs-Exp Context| Target+ Joint    Rasch-Welch   |
| N Menu                | Measr  S.E. Average N Rater| Measr  S.E. Average N Rater|Contrast  S.E.   t   d.f. Prob. |
|-----------------------+----------------------------+----------------------------+--------------------------------|
| 6 Learning Reflection |  1.20  1.21     .53 2 B    | -3.42  1.00    -.73 3 C    |   4.63  1.57  2.94     5 .0322 |
| 4 Test                |  -.32   .84     .40 3 C    | -3.84> 1.54    -.40 5 E    |   3.53  1.76  2.01     6 .0916 |
| 3 Project Result      |  2.66  1.27     .33 3 C    |  -.52  1.14    -.18 5 E    |   3.18  1.71  1.87     7 .1043 |
| 4 Test                |  -.67   .89     .25 1 A    | -3.84> 1.54    -.40 5 E    |   3.18  1.78  1.78     6 .1248 |
| 4 Test                |  -.32   .84     .40 3 C    | -3.05   .99    -.29 4 D    |   2.74  1.30  2.10     7 .0734 |
| 4 Test                |  -.67   .89     .25 1 A    | -3.05   .99    -.29 4 D    |   2.39  1.33  1.79     7 .1164 |
| 3 Project Result      |  2.66  1.27     .33 3 C    |   .29   .94    -.10 4 D    |   2.37  1.58  1.50     7 .1767 |
| 4 Test                | -1.66   .69     .03 2 B    | -3.84> 1.54    -.40 5 E    |   2.18  1.69  1.29     5 .2537 |
| 2 Discussion Forum    |  2.08  1.27     .08 1 A    |   .08   .95    -.31 2 B    |   2.00  1.58  1.26     5 .2625 |
| 2 Discussion Forum    |  2.38< 1.60     .22 3 C    |   .73< 1.63     .06 5 E    |   1.65  2.28   .72     5 .5017 |
| 3 Project Result      |   .95   .95     .04 1 A    |  -.52  1.14    -.18 5 E    |   1.47  1.48   .99     7 .3555 |
| 4 Test                | -1.66   .69     .03 2 B    | -3.05   .99    -.29 4 D    |   1.39  1.21  1.15     7 .2878 |
| 2 Discussion Forum    |  2.08  1.27     .08 1 A    |   .73< 1.63     .06 5 E    |   1.35  2.06   .65     5 .5424 |
| 6 Learning Reflection | -2.34  1.05    -.36 1 A    | -3.42  1.00    -.73 3 C    |   1.08  1.45   .75     5 .4891 |
| 6 Learning Reflection |  1.20  1.21     .53 2 B    |   .12  1.04     .23 4 D    |   1.08  1.60   .68     5 .5271 |
| 3 Project Result      |   .49   .84    -.07 2 B    |  -.52  1.14    -.18 5 E    |   1.01  1.42   .71     7 .4998 |
| 4 Test                |  -.67   .89     .25 1 A    | -1.66   .69     .03 2 B    |   1.00  1.13   .88     7 .4076 |
| 2 Discussion Forum    |  2.38< 1.60     .22 3 C    |  1.40  1.27    -.03 4 D    |    .98  2.04   .48     5 .6517 |
| 3 Project Result      |   .29   .94    -.10 4 D    |  -.52  1.14    -.18 5 E    |    .81  1.48   .55     7 .6002 |
| 1 Content             |   .08   .95     .09 2 B    |  -.73   .92    -.15 3 C    |    .81  1.32   .61     5 .5689 |
| 4 Test                | -3.05   .99    -.29 4 D    | -3.84> 1.54    -.40 5 E    |    .79  1.83   .43     6 .6816 |
| 2 Discussion Forum    |  2.08  1.27     .08 1 A    |  1.40  1.27    -.03 4 D    |    .68  1.80   .38     5 .7218 |
| 2 Discussion Forum    |  1.40  1.27    -.03 4 D    |   .73< 1.63     .06 5 E    |    .67  2.06   .33     5 .7578 |
| 3 Project Result      |   .95   .95     .04 1 A    |   .29   .94    -.10 4 D    |    .66  1.33   .49     7 .6383 |
| 1 Content             |  -.23   .99     .00 1 A    |  -.73   .92    -.15 3 C    |    .50  1.36   .37     5 .7255 |
| 6 Learning Reflection |  1.20  1.21     .53 2 B    |   .73< 1.63     .33 5 E    |    .47  2.03   .23     5 .8245 |
| 3 Project Result      |   .95   .95     .04 1 A    |   .49   .84    -.07 2 B    |    .46  1.26   .36     7 .7265 |
| 5 Questionnaire       |   .12   .89    -.07 1 A    |  -.32   .84    -.19 3 C    |    .43  1.22   .35     7 .7336 |
| 1 Content             |   .12  1.04     .08 4 D    |  -.29  1.29    -.01 5 E    |    .41  1.66   .25     5 .8132 |
| 1 Content             |   .08   .95     .09 2 B    |  -.29  1.29    -.01 5 E    |    .37  1.60   .23     5 .8264 |
| 5 Questionnaire       |   .12   .89    -.07 1 A    |  -.14   .76    -.17 2 B    |    .26  1.17   .22     7 .8293 |
| 3 Project Result      |   .49   .84    -.07 2 B    |   .29   .94    -.10 4 D    |    .20  1.26   .16     7 .8811 |
| 5 Questionnaire       |  -.14   .76    -.17 2 B    |  -.32   .84    -.19 3 C    |    .17  1.13   .15     7 .8833 |
| 1 Content             |  -.23   .99     .00 1 A    |  -.29  1.29    -.01 5 E    |    .07  1.63   .04     5 .9685 |
| 1 Content             |   .08   .95     .09 2 B    |   .12  1.04     .08 4 D    |   -.04  1.40  -.03     5 .9771 |
| 1 Content             |  -.23   .99     .00 1 A    |   .08   .95     .09 2 B    |   -.30  1.37  -.22     5 .8342 |
| 2 Discussion Forum    |  2.08  1.27     .08 1 A    |  2.38< 1.60     .22 3 C    |   -.30  2.04  -.15     5 .8877 |
| 1 Content             |  -.23   .99     .00 1 A    |   .12  1.04     .08 4 D    |   -.34  1.44  -.24     5 .8196 |
| 4 Test                |  -.67   .89     .25 1 A    |  -.32   .84     .40 3 C    |   -.35  1.23  -.28     7 .7843 |
| 1 Content             |  -.73   .92    -.15 3 C    |  -.29  1.29    -.01 5 E    |   -.44  1.59  -.27     5 .7946 |
| 6 Learning Reflection |   .12  1.04     .23 4 D    |   .73< 1.63     .33 5 E    |   -.61  1.93  -.32     5 .7644 |
| 2 Discussion Forum    |   .08   .95    -.31 2 B    |   .73< 1.63     .06 5 E    |   -.65  1.88  -.35     4 .7461 |
| 5 Questionnaire       |  1.29  1.07     .18 4 D    |  2.00< 1.63     .27 5 E    |   -.71  1.95  -.36     6 .7288 |
| 1 Content             |  -.73   .92    -.15 3 C    |   .12  1.04     .08 4 D    |   -.85  1.39  -.61     5 .5678 |
| 5 Questionnaire       |   .12   .89    -.07 1 A    |  1.29  1.07     .18 4 D    |  -1.18  1.39  -.85     7 .4256 |
| 2 Discussion Forum    |   .08   .95    -.31 2 B    |  1.40  1.27    -.03 4 D    |  -1.32  1.58  -.84     5 .4409 |
| 4 Test                | -1.66   .69     .03 2 B    |  -.32   .84     .40 3 C    |  -1.35  1.09 -1.23     7 .2579 |
| 5 Questionnaire       |  -.14   .76    -.17 2 B    |  1.29  1.07     .18 4 D    |  -1.44  1.31 -1.10     7 .3096 |
| 5 Questionnaire       |  -.32   .84    -.19 3 C    |  1.29  1.07     .18 4 D    |  -1.61  1.36 -1.18     7 .2765 |
| 3 Project Result      |   .95   .95     .04 1 A    |  2.66  1.27     .33 3 C    |  -1.72  1.58 -1.08     7 .3139 |
| 5 Questionnaire       |   .12   .89    -.07 1 A    |  2.00< 1.63     .27 5 E    |  -1.88  1.86 -1.02     6 .3491 |
| 5 Questionnaire       |  -.14   .76    -.17 2 B    |  2.00< 1.63     .27 5 E    |  -2.15  1.80 -1.19     5 .2863 |
| 3 Project Result      |   .49   .84    -.07 2 B    |  2.66  1.27     .33 3 C    |  -2.18  1.52 -1.43     6 .2019 |
| 2 Discussion Forum    |   .08   .95    -.31 2 B    |  2.38< 1.60     .22 3 C    |  -2.30  1.86 -1.24     4 .2833 |
| 5 Questionnaire       |  -.32   .84    -.19 3 C    |  2.00< 1.63     .27 5 E    |  -2.32  1.84 -1.26     6 .2536 |
| 6 Learning Reflection | -2.34  1.05    -.36 1 A    |   .12  1.04     .23 4 D    |  -2.46  1.48 -1.66     5 .1576 |
| 6 Learning Reflection | -2.34  1.05    -.36 1 A    |   .73< 1.63     .33 5 E    |  -3.07  1.94 -1.58     5 .1743 |
| 6 Learning Reflection | -2.34  1.05    -.36 1 A    |  1.20  1.21     .53 2 B    |  -3.54  1.61 -2.20     5 .0789 |
| 6 Learning Reflection | -3.42  1.00    -.73 3 C    |   .12  1.04     .23 4 D    |  -3.54  1.44 -2.46     5 .0573 |
| 6 Learning Reflection | -3.42  1.00    -.73 3 C    |   .73< 1.63     .33 5 E    |  -4.15  1.91 -2.18     4 .0952 |
+------------------------------------------------------------------------------------------------------------------+

Validity of 3CR Application 12/10/2022 3:05:20 PM
Table 14.2.2.1  Bias/Interaction Pairwise Report (arranged by fN).

Bias/Interaction: 1. Raters, 3. Menu

+------------------------------------------------------------------------------------------------------------------+
| Target                | Target+     Obs-Exp Context| Target+     Obs-Exp Context| Target+ Joint    Rasch-Welch   |
| N Menu                | Measr  S.E. Average N Rater| Measr  S.E. Average N Rater|Contrast  S.E.   t   d.f. Prob. |
|-----------------------+----------------------------+----------------------------+--------------------------------|
| 6 Learning Reflection |  1.20  1.21     .53 2 B    | -3.42  1.00    -.73 3 C    |   4.63  1.57  2.94     5 .0322 |
| 4 Test                |  -.32   .84     .40 3 C    | -3.05   .99    -.29 4 D    |   2.74  1.30  2.10     7 .0734 |
| 4 Test                |  -.32   .84     .40 3 C    | -3.84> 1.54    -.40 5 E    |   3.53  1.76  2.01     6 .0916 |
| 3 Project Result      |  2.66  1.27     .33 3 C    |  -.52  1.14    -.18 5 E    |   3.18  1.71  1.87     7 .1043 |
| 4 Test                |  -.67   .89     .25 1 A    | -3.05   .99    -.29 4 D    |   2.39  1.33  1.79     7 .1164 |
| 4 Test                |  -.67   .89     .25 1 A    | -3.84> 1.54    -.40 5 E    |   3.18  1.78  1.78     6 .1248 |
| 3 Project Result      |  2.66  1.27     .33 3 C    |   .29   .94    -.10 4 D    |   2.37  1.58  1.50     7 .1767 |
| 4 Test                | -1.66   .69     .03 2 B    | -3.84> 1.54    -.40 5 E    |   2.18  1.69  1.29     5 .2537 |
| 2 Discussion Forum    |  2.08  1.27     .08 1 A    |   .08   .95    -.31 2 B    |   2.00  1.58  1.26     5 .2625 |
| 4 Test                | -1.66   .69     .03 2 B    | -3.05   .99    -.29 4 D    |   1.39  1.21  1.15     7 .2878 |
| 3 Project Result      |   .95   .95     .04 1 A    |  -.52  1.14    -.18 5 E    |   1.47  1.48   .99     7 .3555 |
| 4 Test                |  -.67   .89     .25 1 A    | -1.66   .69     .03 2 B    |   1.00  1.13   .88     7 .4076 |
| 6 Learning Reflection | -2.34  1.05    -.36 1 A    | -3.42  1.00    -.73 3 C    |   1.08  1.45   .75     5 .4891 |
| 2 Discussion Forum    |  2.38< 1.60     .22 3 C    |   .73< 1.63     .06 5 E    |   1.65  2.28   .72     5 .5017 |
| 3 Project Result      |   .49   .84    -.07 2 B    |  -.52  1.14    -.18 5 E    |   1.01  1.42   .71     7 .4998 |
| 6 Learning Reflection |  1.20  1.21     .53 2 B    |   .12  1.04     .23 4 D    |   1.08  1.60   .68     5 .5271 |
| 2 Discussion Forum    |  2.08  1.27     .08 1 A    |   .73< 1.63     .06 5 E    |   1.35  2.06   .65     5 .5424 |
| 1 Content             |   .08   .95     .09 2 B    |  -.73   .92    -.15 3 C    |    .81  1.32   .61     5 .5689 |
| 3 Project Result      |   .29   .94    -.10 4 D    |  -.52  1.14    -.18 5 E    |    .81  1.48   .55     7 .6002 |
| 3 Project Result      |   .95   .95     .04 1 A    |   .29   .94    -.10 4 D    |    .66  1.33   .49     7 .6383 |
| 2 Discussion Forum    |  2.38< 1.60     .22 3 C    |  1.40  1.27    -.03 4 D    |    .98  2.04   .48     5 .6517 |
| 4 Test                | -3.05   .99    -.29 4 D    | -3.84> 1.54    -.40 5 E    |    .79  1.83   .43     6 .6816 |
| 2 Discussion Forum    |  2.08  1.27     .08 1 A    |  1.40  1.27    -.03 4 D    |    .68  1.80   .38     5 .7218 |
| 1 Content             |  -.23   .99     .00 1 A    |  -.73   .92    -.15 3 C    |    .50  1.36   .37     5 .7255 |
| 3 Project Result      |   .95   .95     .04 1 A    |   .49   .84    -.07 2 B    |    .46  1.26   .36     7 .7265 |
| 5 Questionnaire       |   .12   .89    -.07 1 A    |  -.32   .84    -.19 3 C    |    .43  1.22   .35     7 .7336 |
| 2 Discussion Forum    |  1.40  1.27    -.03 4 D    |   .73< 1.63     .06 5 E    |    .67  2.06   .33     5 .7578 |
| 1 Content             |   .12  1.04     .08 4 D    |  -.29  1.29    -.01 5 E    |    .41  1.66   .25     5 .8132 |
| 6 Learning Reflection |  1.20  1.21     .53 2 B    |   .73< 1.63     .33 5 E    |    .47  2.03   .23     5 .8245 |
| 1 Content             |   .08   .95     .09 2 B    |  -.29  1.29    -.01 5 E    |    .37  1.60   .23     5 .8264 |
| 5 Questionnaire       |   .12   .89    -.07 1 A    |  -.14   .76    -.17 2 B    |    .26  1.17   .22     7 .8293 |
| 3 Project Result      |   .49   .84    -.07 2 B    |   .29   .94    -.10 4 D    |    .20  1.26   .16     7 .8811 |
| 5 Questionnaire       |  -.14   .76    -.17 2 B    |  -.32   .84    -.19 3 C    |    .17  1.13   .15     7 .8833 |
| 1 Content             |  -.23   .99     .00 1 A    |  -.29  1.29    -.01 5 E    |    .07  1.63   .04     5 .9685 |
| 1 Content             |   .08   .95     .09 2 B    |   .12  1.04     .08 4 D    |   -.04  1.40  -.03     5 .9771 |
| 2 Discussion Forum    |  2.08  1.27     .08 1 A    |  2.38< 1.60     .22 3 C    |   -.30  2.04  -.15     5 .8877 |
| 1 Content             |  -.23   .99     .00 1 A    |   .08   .95     .09 2 B    |   -.30  1.37  -.22     5 .8342 |
| 1 Content             |  -.23   .99     .00 1 A    |   .12  1.04     .08 4 D    |   -.34  1.44  -.24     5 .8196 |
| 1 Content             |  -.73   .92    -.15 3 C    |  -.29  1.29    -.01 5 E    |   -.44  1.59  -.27     5 .7946 |
| 4 Test                |  -.67   .89     .25 1 A    |  -.32   .84     .40 3 C    |   -.35  1.23  -.28     7 .7843 |
| 6 Learning Reflection |   .12  1.04     .23 4 D    |   .73< 1.63     .33 5 E    |   -.61  1.93  -.32     5 .7644 |
| 2 Discussion Forum    |   .08   .95    -.31 2 B    |   .73< 1.63     .06 5 E    |   -.65  1.88  -.35     4 .7461 |
| 5 Questionnaire       |  1.29  1.07     .18 4 D    |  2.00< 1.63     .27 5 E    |   -.71  1.95  -.36     6 .7288 |
| 1 Content             |  -.73   .92    -.15 3 C    |   .12  1.04     .08 4 D    |   -.85  1.39  -.61     5 .5678 |
| 2 Discussion Forum    |   .08   .95    -.31 2 B    |  1.40  1.27    -.03 4 D    |  -1.32  1.58  -.84     5 .4409 |
| 5 Questionnaire       |   .12   .89    -.07 1 A    |  1.29  1.07     .18 4 D    |  -1.18  1.39  -.85     7 .4256 |
| 5 Questionnaire       |   .12   .89    -.07 1 A    |  2.00< 1.63     .27 5 E    |  -1.88  1.86 -1.02     6 .3491 |
| 3 Project Result      |   .95   .95     .04 1 A    |  2.66  1.27     .33 3 C    |  -1.72  1.58 -1.08     7 .3139 |
| 5 Questionnaire       |  -.14   .76    -.17 2 B    |  1.29  1.07     .18 4 D    |  -1.44  1.31 -1.10     7 .3096 |
| 5 Questionnaire       |  -.32   .84    -.19 3 C    |  1.29  1.07     .18 4 D    |  -1.61  1.36 -1.18     7 .2765 |
| 5 Questionnaire       |  -.14   .76    -.17 2 B    |  2.00< 1.63     .27 5 E    |  -2.15  1.80 -1.19     5 .2863 |
| 4 Test                | -1.66   .69     .03 2 B    |  -.32   .84     .40 3 C    |  -1.35  1.09 -1.23     7 .2579 |
| 2 Discussion Forum    |   .08   .95    -.31 2 B    |  2.38< 1.60     .22 3 C    |  -2.30  1.86 -1.24     4 .2833 |
| 5 Questionnaire       |  -.32   .84    -.19 3 C    |  2.00< 1.63     .27 5 E    |  -2.32  1.84 -1.26     6 .2536 |
| 3 Project Result      |   .49   .84    -.07 2 B    |  2.66  1.27     .33 3 C    |  -2.18  1.52 -1.43     6 .2019 |
| 6 Learning Reflection | -2.34  1.05    -.36 1 A    |   .73< 1.63     .33 5 E    |  -3.07  1.94 -1.58     5 .1743 |
| 6 Learning Reflection | -2.34  1.05    -.36 1 A    |   .12  1.04     .23 4 D    |  -2.46  1.48 -1.66     5 .1576 |
| 6 Learning Reflection | -3.42  1.00    -.73 3 C    |   .73< 1.63     .33 5 E    |  -4.15  1.91 -2.18     4 .0952 |
| 6 Learning Reflection | -2.34  1.05    -.36 1 A    |  1.20  1.21     .53 2 B    |  -3.54  1.61 -2.20     5 .0789 |
| 6 Learning Reflection | -3.42  1.00    -.73 3 C    |   .12  1.04     .23 4 D    |  -3.54  1.44 -2.46     5 .0573 |
+------------------------------------------------------------------------------------------------------------------+

Validity of 3CR Application 12/10/2022 3:05:20 PM
Table 14.2.3.1  Bias/Interaction Pairwise Report (arranged by N).

Bias/Interaction: 1. Raters, 3. Menu

+------------------------------------------------------------------------------------------------------------------+
| Target                | Target+     Obs-Exp Context| Target+     Obs-Exp Context| Target+ Joint    Rasch-Welch   |
| N Menu                | Measr  S.E. Average N Rater| Measr  S.E. Average N Rater|Contrast  S.E.   t   d.f. Prob. |
|-----------------------+----------------------------+----------------------------+--------------------------------|
| 1 Content             |  -.23   .99     .00 1 A    |   .08   .95     .09 2 B    |   -.30  1.37  -.22     5 .8342 |
| 1 Content             |  -.23   .99     .00 1 A    |  -.73   .92    -.15 3 C    |    .50  1.36   .37     5 .7255 |
| 1 Content             |  -.23   .99     .00 1 A    |   .12  1.04     .08 4 D    |   -.34  1.44  -.24     5 .8196 |
| 1 Content             |  -.23   .99     .00 1 A    |  -.29  1.29    -.01 5 E    |    .07  1.63   .04     5 .9685 |
| 1 Content             |   .08   .95     .09 2 B    |  -.73   .92    -.15 3 C    |    .81  1.32   .61     5 .5689 |
| 1 Content             |   .08   .95     .09 2 B    |   .12  1.04     .08 4 D    |   -.04  1.40  -.03     5 .9771 |
| 1 Content             |   .08   .95     .09 2 B    |  -.29  1.29    -.01 5 E    |    .37  1.60   .23     5 .8264 |
| 1 Content             |  -.73   .92    -.15 3 C    |   .12  1.04     .08 4 D    |   -.85  1.39  -.61     5 .5678 |
| 1 Content             |  -.73   .92    -.15 3 C    |  -.29  1.29    -.01 5 E    |   -.44  1.59  -.27     5 .7946 |
| 1 Content             |   .12  1.04     .08 4 D    |  -.29  1.29    -.01 5 E    |    .41  1.66   .25     5 .8132 |
| 2 Discussion Forum    |  2.08  1.27     .08 1 A    |   .08   .95    -.31 2 B    |   2.00  1.58  1.26     5 .2625 |
| 2 Discussion Forum    |  2.08  1.27     .08 1 A    |  2.38< 1.60     .22 3 C    |   -.30  2.04  -.15     5 .8877 |
| 2 Discussion Forum    |  2.08  1.27     .08 1 A    |  1.40  1.27    -.03 4 D    |    .68  1.80   .38     5 .7218 |
| 2 Discussion Forum    |  2.08  1.27     .08 1 A    |   .73< 1.63     .06 5 E    |   1.35  2.06   .65     5 .5424 |
| 2 Discussion Forum    |   .08   .95    -.31 2 B    |  2.38< 1.60     .22 3 C    |  -2.30  1.86 -1.24     4 .2833 |
| 2 Discussion Forum    |   .08   .95    -.31 2 B    |  1.40  1.27    -.03 4 D    |  -1.32  1.58  -.84     5 .4409 |
| 2 Discussion Forum    |   .08   .95    -.31 2 B    |   .73< 1.63     .06 5 E    |   -.65  1.88  -.35     4 .7461 |
| 2 Discussion Forum    |  2.38< 1.60     .22 3 C    |  1.40  1.27    -.03 4 D    |    .98  2.04   .48     5 .6517 |
| 2 Discussion Forum    |  2.38< 1.60     .22 3 C    |   .73< 1.63     .06 5 E    |   1.65  2.28   .72     5 .5017 |
| 2 Discussion Forum    |  1.40  1.27    -.03 4 D    |   .73< 1.63     .06 5 E    |    .67  2.06   .33     5 .7578 |
| 3 Project Result      |   .95   .95     .04 1 A    |   .49   .84    -.07 2 B    |    .46  1.26   .36     7 .7265 |
| 3 Project Result      |   .95   .95     .04 1 A    |  2.66  1.27     .33 3 C    |  -1.72  1.58 -1.08     7 .3139 |
| 3 Project Result      |   .95   .95     .04 1 A    |   .29   .94    -.10 4 D    |    .66  1.33   .49     7 .6383 |
| 3 Project Result      |   .95   .95     .04 1 A    |  -.52  1.14    -.18 5 E    |   1.47  1.48   .99     7 .3555 |
| 3 Project Result      |   .49   .84    -.07 2 B    |  2.66  1.27     .33 3 C    |  -2.18  1.52 -1.43     6 .2019 |
| 3 Project Result      |   .49   .84    -.07 2 B    |   .29   .94    -.10 4 D    |    .20  1.26   .16     7 .8811 |
| 3 Project Result      |   .49   .84    -.07 2 B    |  -.52  1.14    -.18 5 E    |   1.01  1.42   .71     7 .4998 |
| 3 Project Result      |  2.66  1.27     .33 3 C    |   .29   .94    -.10 4 D    |   2.37  1.58  1.50     7 .1767 |
| 3 Project Result      |  2.66  1.27     .33 3 C    |  -.52  1.14    -.18 5 E    |   3.18  1.71  1.87     7 .1043 |
| 3 Project Result      |   .29   .94    -.10 4 D    |  -.52  1.14    -.18 5 E    |    .81  1.48   .55     7 .6002 |
| 4 Test                |  -.67   .89     .25 1 A    | -1.66   .69     .03 2 B    |   1.00  1.13   .88     7 .4076 |
| 4 Test                |  -.67   .89     .25 1 A    |  -.32   .84     .40 3 C    |   -.35  1.23  -.28     7 .7843 |
| 4 Test                |  -.67   .89     .25 1 A    | -3.05   .99    -.29 4 D    |   2.39  1.33  1.79     7 .1164 |
| 4 Test                |  -.67   .89     .25 1 A    | -3.84> 1.54    -.40 5 E    |   3.18  1.78  1.78     6 .1248 |
| 4 Test                | -1.66   .69     .03 2 B    |  -.32   .84     .40 3 C    |  -1.35  1.09 -1.23     7 .2579 |
| 4 Test                | -1.66   .69     .03 2 B    | -3.05   .99    -.29 4 D    |   1.39  1.21  1.15     7 .2878 |
| 4 Test                | -1.66   .69     .03 2 B    | -3.84> 1.54    -.40 5 E    |   2.18  1.69  1.29     5 .2537 |
| 4 Test                |  -.32   .84     .40 3 C    | -3.05   .99    -.29 4 D    |   2.74  1.30  2.10     7 .0734 |
| 4 Test                |  -.32   .84     .40 3 C    | -3.84> 1.54    -.40 5 E    |   3.53  1.76  2.01     6 .0916 |
| 4 Test                | -3.05   .99    -.29 4 D    | -3.84> 1.54    -.40 5 E    |    .79  1.83   .43     6 .6816 |
| 5 Questionnaire       |   .12   .89    -.07 1 A    |  -.14   .76    -.17 2 B    |    .26  1.17   .22     7 .8293 |
| 5 Questionnaire       |   .12   .89    -.07 1 A    |  -.32   .84    -.19 3 C    |    .43  1.22   .35     7 .7336 |
| 5 Questionnaire       |   .12   .89    -.07 1 A    |  1.29  1.07     .18 4 D    |  -1.18  1.39  -.85     7 .4256 |
| 5 Questionnaire       |   .12   .89    -.07 1 A    |  2.00< 1.63     .27 5 E    |  -1.88  1.86 -1.02     6 .3491 |
| 5 Questionnaire       |  -.14   .76    -.17 2 B    |  -.32   .84    -.19 3 C    |    .17  1.13   .15     7 .8833 |
| 5 Questionnaire       |  -.14   .76    -.17 2 B    |  1.29  1.07     .18 4 D    |  -1.44  1.31 -1.10     7 .3096 |
| 5 Questionnaire       |  -.14   .76    -.17 2 B    |  2.00< 1.63     .27 5 E    |  -2.15  1.80 -1.19     5 .2863 |
| 5 Questionnaire       |  -.32   .84    -.19 3 C    |  1.29  1.07     .18 4 D    |  -1.61  1.36 -1.18     7 .2765 |
| 5 Questionnaire       |  -.32   .84    -.19 3 C    |  2.00< 1.63     .27 5 E    |  -2.32  1.84 -1.26     6 .2536 |
| 5 Questionnaire       |  1.29  1.07     .18 4 D    |  2.00< 1.63     .27 5 E    |   -.71  1.95  -.36     6 .7288 |
| 6 Learning Reflection | -2.34  1.05    -.36 1 A    |  1.20  1.21     .53 2 B    |  -3.54  1.61 -2.20     5 .0789 |
| 6 Learning Reflection | -2.34  1.05    -.36 1 A    | -3.42  1.00    -.73 3 C    |   1.08  1.45   .75     5 .4891 |
| 6 Learning Reflection | -2.34  1.05    -.36 1 A    |   .12  1.04     .23 4 D    |  -2.46  1.48 -1.66     5 .1576 |
| 6 Learning Reflection | -2.34  1.05    -.36 1 A    |   .73< 1.63     .33 5 E    |  -3.07  1.94 -1.58     5 .1743 |
| 6 Learning Reflection |  1.20  1.21     .53 2 B    | -3.42  1.00    -.73 3 C    |   4.63  1.57  2.94     5 .0322 |
| 6 Learning Reflection |  1.20  1.21     .53 2 B    |   .12  1.04     .23 4 D    |   1.08  1.60   .68     5 .5271 |
| 6 Learning Reflection |  1.20  1.21     .53 2 B    |   .73< 1.63     .33 5 E    |    .47  2.03   .23     5 .8245 |
| 6 Learning Reflection | -3.42  1.00    -.73 3 C    |   .12  1.04     .23 4 D    |  -3.54  1.44 -2.46     5 .0573 |
| 6 Learning Reflection | -3.42  1.00    -.73 3 C    |   .73< 1.63     .33 5 E    |  -4.15  1.91 -2.18     4 .0952 |
| 6 Learning Reflection |   .12  1.04     .23 4 D    |   .73< 1.63     .33 5 E    |   -.61  1.93  -.32     5 .7644 |
+------------------------------------------------------------------------------------------------------------------+

Validity of 3CR Application 12/10/2022 3:05:20 PM
Table 14.2.1.3  Bias/Interaction Pairwise Report (arranged by mN).

Bias/Interaction: 1. Raters, 3. Menu

+--------------------------------------------------------------------------------------------------------------------------------+
| Target| Target+     Obs-Exp Context               | Target+     Obs-Exp Context               | Target+ Joint    Rasch-Welch   |
| N R   | Measr  S.E. Average N Menu                | Measr  S.E. Average N Menu                |Contrast  S.E.   t   d.f. Prob. |
|-------+-------------------------------------------+-------------------------------------------+--------------------------------|
| 3 C   |  2.98  1.27     .33 3 Project Result      | -1.56  1.00    -.73 6 Learning Reflection |   4.54  1.61  2.81     6 .0307 |
| 3 C   |  2.49   .84     .40 4 Test                | -1.56  1.00    -.73 6 Learning Reflection |   4.05  1.31  3.09     6 .0213 |
| 3 C   |  1.83< 1.60     .22 2 Discussion Forum    | -1.56  1.00    -.73 6 Learning Reflection |   3.39  1.89  1.80     5 .1324 |
| 1 A   |  1.71   .89     .25 4 Test                |  -.91  1.05    -.36 6 Learning Reflection |   2.62  1.38  1.89     6 .1071 |
| 3 C   |  2.98  1.27     .33 3 Project Result      |   .37   .84    -.19 5 Questionnaire       |   2.61  1.52  1.72     6 .1370 |
| 3 C   |  2.49   .84     .40 4 Test                |   .37   .84    -.19 5 Questionnaire       |   2.13  1.19  1.78     7 .1181 |
| 3 C   |   .56   .92    -.15 1 Content             | -1.56  1.00    -.73 6 Learning Reflection |   2.12  1.36  1.55     5 .1809 |
| 5 E   |  1.01  1.29    -.01 1 Content             | -1.02> 1.54    -.40 4 Test                |   2.03  2.01  1.01     6 .3524 |
| 1 A   |  1.09  1.27     .08 2 Discussion Forum    |  -.91  1.05    -.36 6 Learning Reflection |   2.00  1.65  1.21     5 .2792 |
| 3 C   |   .37   .84    -.19 5 Questionnaire       | -1.56  1.00    -.73 6 Learning Reflection |   1.92  1.31  1.47     6 .1921 |
| 2 B   |  2.05   .95     .09 1 Content             |   .22   .95    -.31 2 Discussion Forum    |   1.83  1.34  1.37     6 .2198 |
| 1 A   |   .83   .95     .04 3 Project Result      |  -.91  1.05    -.36 6 Learning Reflection |   1.74  1.42  1.23     6 .2661 |
| 4 D   |  1.59  1.04     .08 1 Content             |  -.06   .99    -.29 4 Test                |   1.65  1.43  1.15     6 .2932 |
| 1 A   |   .63   .99     .00 1 Content             |  -.91  1.05    -.36 6 Learning Reflection |   1.53  1.45  1.06     5 .3377 |
| 3 C   |  1.83< 1.60     .22 2 Discussion Forum    |   .37   .84    -.19 5 Questionnaire       |   1.47  1.81   .81     4 .4629 |
| 1 A   |  1.71   .89     .25 4 Test                |   .36   .89    -.07 5 Questionnaire       |   1.34  1.26  1.07     7 .3210 |
| 1 A   |   .36   .89    -.07 5 Questionnaire       |  -.91  1.05    -.36 6 Learning Reflection |   1.27  1.38   .92     6 .3912 |
| 5 E   |   .20< 1.63     .06 2 Discussion Forum    | -1.02> 1.54    -.40 4 Test                |   1.22  2.24   .54     6 .6069 |
| 5 E   |  1.01  1.29    -.01 1 Content             |  -.19  1.14    -.18 3 Project Result      |   1.20  1.72   .69     6 .5135 |
| 4 D   |  1.04  1.27    -.03 2 Discussion Forum    |  -.06   .99    -.29 4 Test                |   1.10  1.61   .68     6 .5203 |
| 4 D   |   .80   .94    -.10 3 Project Result      |  -.06   .99    -.29 4 Test                |    .85  1.36   .62     7 .5519 |
| 5 E   |  -.19  1.14    -.18 3 Project Result      | -1.02> 1.54    -.40 4 Test                |    .83  1.92   .43     7 .6781 |
| 2 B   |  2.05   .95     .09 1 Content             |  1.22   .76    -.17 5 Questionnaire       |    .83  1.21   .68     6 .5214 |
| 5 E   |  1.01  1.29    -.01 1 Content             |   .20< 1.63     .06 2 Discussion Forum    |    .81  2.08   .39     5 .7120 |
| 4 D   |  1.59  1.04     .08 1 Content             |   .80   .94    -.10 3 Project Result      |    .80  1.40   .57     6 .5894 |
| 1 A   |  1.09  1.27     .08 2 Discussion Forum    |   .36   .89    -.07 5 Questionnaire       |    .73  1.55   .47     5 .6570 |
| 2 B   |  1.83   .69     .03 4 Test                |  1.22   .76    -.17 5 Questionnaire       |    .61  1.03   .59     7 .5728 |
| 2 B   |  2.05   .95     .09 1 Content             |  1.49   .84    -.07 3 Project Result      |    .56  1.26   .44     6 .6730 |
| 4 D   |  1.59  1.04     .08 1 Content             |  1.04  1.27    -.03 2 Discussion Forum    |    .55  1.64   .34     5 .7496 |
| 3 C   |  2.98  1.27     .33 3 Project Result      |  2.49   .84     .40 4 Test                |    .49  1.52   .32     6 .7602 |
| 1 A   |   .83   .95     .04 3 Project Result      |   .36   .89    -.07 5 Questionnaire       |    .46  1.30   .36     7 .7308 |
| 5 E   |   .20< 1.63     .06 2 Discussion Forum    |  -.19  1.14    -.18 3 Project Result      |    .39  1.99   .19     5 .8538 |
| 1 A   |  1.09  1.27     .08 2 Discussion Forum    |   .83   .95     .04 3 Project Result      |    .27  1.58   .17     5 .8730 |
| 2 B   |  1.49   .84    -.07 3 Project Result      |  1.22   .76    -.17 5 Questionnaire       |    .27  1.13   .24     7 .8207 |
| 1 A   |   .63   .99     .00 1 Content             |   .36   .89    -.07 5 Questionnaire       |    .26  1.33   .20     6 .8504 |
| 4 D   |  1.04  1.27    -.03 2 Discussion Forum    |   .80   .94    -.10 3 Project Result      |    .25  1.58   .16     5 .8826 |
| 2 B   |  2.05   .95     .09 1 Content             |  1.83   .69     .03 4 Test                |    .22  1.17   .19     5 .8603 |
| 3 C   |   .56   .92    -.15 1 Content             |   .37   .84    -.19 5 Questionnaire       |    .19  1.25   .15     6 .8831 |
| 5 E   |  2.70< 1.63     .27 5 Questionnaire       |  2.61< 1.63     .33 6 Learning Reflection |    .09  2.30   .04     6 .9700 |
| 4 D   |  2.16  1.07     .18 5 Questionnaire       |  2.17  1.04     .23 6 Learning Reflection |   -.01  1.49  -.01     6 .9958 |
| 1 A   |   .63   .99     .00 1 Content             |   .83   .95     .04 3 Project Result      |   -.20  1.37  -.15     6 .8876 |
| 2 B   |  1.49   .84    -.07 3 Project Result      |  1.83   .69     .03 4 Test                |   -.34  1.09  -.32     7 .7619 |
| 1 A   |   .63   .99     .00 1 Content             |  1.09  1.27     .08 2 Discussion Forum    |   -.47  1.61  -.29     5 .7829 |
| 4 D   |  1.59  1.04     .08 1 Content             |  2.16  1.07     .18 5 Questionnaire       |   -.57  1.49  -.38     6 .7159 |
| 4 D   |  1.59  1.04     .08 1 Content             |  2.17  1.04     .23 6 Learning Reflection |   -.58  1.47  -.39     6 .7076 |
| 1 A   |  1.09  1.27     .08 2 Discussion Forum    |  1.71   .89     .25 4 Test                |   -.61  1.55  -.39     5 .7092 |
| 3 C   |  1.83< 1.60     .22 2 Discussion Forum    |  2.49   .84     .40 4 Test                |   -.66  1.81  -.36     4 .7341 |
| 1 A   |   .83   .95     .04 3 Project Result      |  1.71   .89     .25 4 Test                |   -.88  1.30  -.68     7 .5207 |
| 2 B   |   .22   .95    -.31 2 Discussion Forum    |  1.22   .76    -.17 5 Questionnaire       |  -1.01  1.21  -.83     6 .4374 |
| 1 A   |   .63   .99     .00 1 Content             |  1.71   .89     .25 4 Test                |  -1.08  1.34  -.81     6 .4487 |
| 4 D   |  1.04  1.27    -.03 2 Discussion Forum    |  2.16  1.07     .18 5 Questionnaire       |  -1.12  1.66  -.68     6 .5245 |
| 4 D   |  1.04  1.27    -.03 2 Discussion Forum    |  2.17  1.04     .23 6 Learning Reflection |  -1.13  1.64  -.69     5 .5213 |
| 3 C   |  1.83< 1.60     .22 2 Discussion Forum    |  2.98  1.27     .33 3 Project Result      |  -1.15  2.04  -.56     6 .5949 |
| 2 B   |   .22   .95    -.31 2 Discussion Forum    |  1.49   .84    -.07 3 Project Result      |  -1.27  1.26 -1.01     6 .3521 |
| 3 C   |   .56   .92    -.15 1 Content             |  1.83< 1.60     .22 2 Discussion Forum    |  -1.28  1.85  -.69     4 .5280 |
| 4 D   |   .80   .94    -.10 3 Project Result      |  2.16  1.07     .18 5 Questionnaire       |  -1.37  1.42  -.96     7 .3695 |
| 4 D   |   .80   .94    -.10 3 Project Result      |  2.17  1.04     .23 6 Learning Reflection |  -1.37  1.40  -.98     6 .3640 |
| 5 E   |  1.01  1.29    -.01 1 Content             |  2.61< 1.63     .33 6 Learning Reflection |  -1.60  2.08  -.77     5 .4759 |
| 2 B   |   .22   .95    -.31 2 Discussion Forum    |  1.83   .69     .03 4 Test                |  -1.62  1.17 -1.38     5 .2271 |
| 5 E   |  1.01  1.29    -.01 1 Content             |  2.70< 1.63     .27 5 Questionnaire       |  -1.69  2.08  -.81     6 .4476 |
| 2 B   |  2.05   .95     .09 1 Content             |  3.75  1.21     .53 6 Learning Reflection |  -1.70  1.54 -1.11     5 .3189 |
| 2 B   |  1.83   .69     .03 4 Test                |  3.75  1.21     .53 6 Learning Reflection |  -1.92  1.40 -1.37     4 .2416 |
| 3 C   |   .56   .92    -.15 1 Content             |  2.49   .84     .40 4 Test                |  -1.94  1.25 -1.55     6 .1730 |
| 4 D   |  -.06   .99    -.29 4 Test                |  2.16  1.07     .18 5 Questionnaire       |  -2.22  1.46 -1.52     7 .1717 |
| 4 D   |  -.06   .99    -.29 4 Test                |  2.17  1.04     .23 6 Learning Reflection |  -2.23  1.43 -1.55     6 .1711 |
| 2 B   |  1.49   .84    -.07 3 Project Result      |  3.75  1.21     .53 6 Learning Reflection |  -2.26  1.47 -1.54     5 .1852 |
| 5 E   |   .20< 1.63     .06 2 Discussion Forum    |  2.61< 1.63     .33 6 Learning Reflection |  -2.41  2.30 -1.05     6 .3346 |
| 3 C   |   .56   .92    -.15 1 Content             |  2.98  1.27     .33 3 Project Result      |  -2.42  1.57 -1.54     6 .1735 |
| 5 E   |   .20< 1.63     .06 2 Discussion Forum    |  2.70< 1.63     .27 5 Questionnaire       |  -2.50  2.30 -1.09     6 .3190 |
| 2 B   |  1.22   .76    -.17 5 Questionnaire       |  3.75  1.21     .53 6 Learning Reflection |  -2.53  1.43 -1.77     5 .1374 |
| 5 E   |  -.19  1.14    -.18 3 Project Result      |  2.61< 1.63     .33 6 Learning Reflection |  -2.80  1.99 -1.41     5 .2182 |
| 5 E   |  -.19  1.14    -.18 3 Project Result      |  2.70< 1.63     .27 5 Questionnaire       |  -2.89  1.99 -1.45     7 .1902 |
| 2 B   |   .22   .95    -.31 2 Discussion Forum    |  3.75  1.21     .53 6 Learning Reflection |  -3.54  1.54 -2.30     5 .0699 |
| 5 E   | -1.02> 1.54    -.40 4 Test                |  2.61< 1.63     .33 6 Learning Reflection |  -3.63  2.24 -1.62     6 .1565 |
| 5 E   | -1.02> 1.54    -.40 4 Test                |  2.70< 1.63     .27 5 Questionnaire       |  -3.72  2.24 -1.66     7 .1415 |
+--------------------------------------------------------------------------------------------------------------------------------+

Validity of 3CR Application 12/10/2022 3:05:20 PM
Table 14.2.2.3  Bias/Interaction Pairwise Report (arranged by fN).

Bias/Interaction: 1. Raters, 3. Menu

+--------------------------------------------------------------------------------------------------------------------------------+
| Target| Target+     Obs-Exp Context               | Target+     Obs-Exp Context               | Target+ Joint    Rasch-Welch   |
| N R   | Measr  S.E. Average N Menu                | Measr  S.E. Average N Menu                |Contrast  S.E.   t   d.f. Prob. |
|-------+-------------------------------------------+-------------------------------------------+--------------------------------|
| 3 C   |  2.49   .84     .40 4 Test                | -1.56  1.00    -.73 6 Learning Reflection |   4.05  1.31  3.09     6 .0213 |
| 3 C   |  2.98  1.27     .33 3 Project Result      | -1.56  1.00    -.73 6 Learning Reflection |   4.54  1.61  2.81     6 .0307 |
| 1 A   |  1.71   .89     .25 4 Test                |  -.91  1.05    -.36 6 Learning Reflection |   2.62  1.38  1.89     6 .1071 |
| 3 C   |  1.83< 1.60     .22 2 Discussion Forum    | -1.56  1.00    -.73 6 Learning Reflection |   3.39  1.89  1.80     5 .1324 |
| 3 C   |  2.49   .84     .40 4 Test                |   .37   .84    -.19 5 Questionnaire       |   2.13  1.19  1.78     7 .1181 |
| 3 C   |  2.98  1.27     .33 3 Project Result      |   .37   .84    -.19 5 Questionnaire       |   2.61  1.52  1.72     6 .1370 |
| 3 C   |   .56   .92    -.15 1 Content             | -1.56  1.00    -.73 6 Learning Reflection |   2.12  1.36  1.55     5 .1809 |
| 3 C   |   .37   .84    -.19 5 Questionnaire       | -1.56  1.00    -.73 6 Learning Reflection |   1.92  1.31  1.47     6 .1921 |
| 2 B   |  2.05   .95     .09 1 Content             |   .22   .95    -.31 2 Discussion Forum    |   1.83  1.34  1.37     6 .2198 |
| 1 A   |   .83   .95     .04 3 Project Result      |  -.91  1.05    -.36 6 Learning Reflection |   1.74  1.42  1.23     6 .2661 |
| 1 A   |  1.09  1.27     .08 2 Discussion Forum    |  -.91  1.05    -.36 6 Learning Reflection |   2.00  1.65  1.21     5 .2792 |
| 4 D   |  1.59  1.04     .08 1 Content             |  -.06   .99    -.29 4 Test                |   1.65  1.43  1.15     6 .2932 |
| 1 A   |  1.71   .89     .25 4 Test                |   .36   .89    -.07 5 Questionnaire       |   1.34  1.26  1.07     7 .3210 |
| 1 A   |   .63   .99     .00 1 Content             |  -.91  1.05    -.36 6 Learning Reflection |   1.53  1.45  1.06     5 .3377 |
| 5 E   |  1.01  1.29    -.01 1 Content             | -1.02> 1.54    -.40 4 Test                |   2.03  2.01  1.01     6 .3524 |
| 1 A   |   .36   .89    -.07 5 Questionnaire       |  -.91  1.05    -.36 6 Learning Reflection |   1.27  1.38   .92     6 .3912 |
| 3 C   |  1.83< 1.60     .22 2 Discussion Forum    |   .37   .84    -.19 5 Questionnaire       |   1.47  1.81   .81     4 .4629 |
| 5 E   |  1.01  1.29    -.01 1 Content             |  -.19  1.14    -.18 3 Project Result      |   1.20  1.72   .69     6 .5135 |
| 4 D   |  1.04  1.27    -.03 2 Discussion Forum    |  -.06   .99    -.29 4 Test                |   1.10  1.61   .68     6 .5203 |
| 2 B   |  2.05   .95     .09 1 Content             |  1.22   .76    -.17 5 Questionnaire       |    .83  1.21   .68     6 .5214 |
| 4 D   |   .80   .94    -.10 3 Project Result      |  -.06   .99    -.29 4 Test                |    .85  1.36   .62     7 .5519 |
| 2 B   |  1.83   .69     .03 4 Test                |  1.22   .76    -.17 5 Questionnaire       |    .61  1.03   .59     7 .5728 |
| 4 D   |  1.59  1.04     .08 1 Content             |   .80   .94    -.10 3 Project Result      |    .80  1.40   .57     6 .5894 |
| 5 E   |   .20< 1.63     .06 2 Discussion Forum    | -1.02> 1.54    -.40 4 Test                |   1.22  2.24   .54     6 .6069 |
| 1 A   |  1.09  1.27     .08 2 Discussion Forum    |   .36   .89    -.07 5 Questionnaire       |    .73  1.55   .47     5 .6570 |
| 2 B   |  2.05   .95     .09 1 Content             |  1.49   .84    -.07 3 Project Result      |    .56  1.26   .44     6 .6730 |
| 5 E   |  -.19  1.14    -.18 3 Project Result      | -1.02> 1.54    -.40 4 Test                |    .83  1.92   .43     7 .6781 |
| 5 E   |  1.01  1.29    -.01 1 Content             |   .20< 1.63     .06 2 Discussion Forum    |    .81  2.08   .39     5 .7120 |
| 1 A   |   .83   .95     .04 3 Project Result      |   .36   .89    -.07 5 Questionnaire       |    .46  1.30   .36     7 .7308 |
| 4 D   |  1.59  1.04     .08 1 Content             |  1.04  1.27    -.03 2 Discussion Forum    |    .55  1.64   .34     5 .7496 |
| 3 C   |  2.98  1.27     .33 3 Project Result      |  2.49   .84     .40 4 Test                |    .49  1.52   .32     6 .7602 |
| 2 B   |  1.49   .84    -.07 3 Project Result      |  1.22   .76    -.17 5 Questionnaire       |    .27  1.13   .24     7 .8207 |
| 1 A   |   .63   .99     .00 1 Content             |   .36   .89    -.07 5 Questionnaire       |    .26  1.33   .20     6 .8504 |
| 5 E   |   .20< 1.63     .06 2 Discussion Forum    |  -.19  1.14    -.18 3 Project Result      |    .39  1.99   .19     5 .8538 |
| 2 B   |  2.05   .95     .09 1 Content             |  1.83   .69     .03 4 Test                |    .22  1.17   .19     5 .8603 |
| 1 A   |  1.09  1.27     .08 2 Discussion Forum    |   .83   .95     .04 3 Project Result      |    .27  1.58   .17     5 .8730 |
| 4 D   |  1.04  1.27    -.03 2 Discussion Forum    |   .80   .94    -.10 3 Project Result      |    .25  1.58   .16     5 .8826 |
| 3 C   |   .56   .92    -.15 1 Content             |   .37   .84    -.19 5 Questionnaire       |    .19  1.25   .15     6 .8831 |
| 5 E   |  2.70< 1.63     .27 5 Questionnaire       |  2.61< 1.63     .33 6 Learning Reflection |    .09  2.30   .04     6 .9700 |
| 4 D   |  2.16  1.07     .18 5 Questionnaire       |  2.17  1.04     .23 6 Learning Reflection |   -.01  1.49  -.01     6 .9958 |
| 1 A   |   .63   .99     .00 1 Content             |   .83   .95     .04 3 Project Result      |   -.20  1.37  -.15     6 .8876 |
| 1 A   |   .63   .99     .00 1 Content             |  1.09  1.27     .08 2 Discussion Forum    |   -.47  1.61  -.29     5 .7829 |
| 2 B   |  1.49   .84    -.07 3 Project Result      |  1.83   .69     .03 4 Test                |   -.34  1.09  -.32     7 .7619 |
| 3 C   |  1.83< 1.60     .22 2 Discussion Forum    |  2.49   .84     .40 4 Test                |   -.66  1.81  -.36     4 .7341 |
| 4 D   |  1.59  1.04     .08 1 Content             |  2.16  1.07     .18 5 Questionnaire       |   -.57  1.49  -.38     6 .7159 |
| 4 D   |  1.59  1.04     .08 1 Content             |  2.17  1.04     .23 6 Learning Reflection |   -.58  1.47  -.39     6 .7076 |
| 1 A   |  1.09  1.27     .08 2 Discussion Forum    |  1.71   .89     .25 4 Test                |   -.61  1.55  -.39     5 .7092 |
| 3 C   |  1.83< 1.60     .22 2 Discussion Forum    |  2.98  1.27     .33 3 Project Result      |  -1.15  2.04  -.56     6 .5949 |
| 4 D   |  1.04  1.27    -.03 2 Discussion Forum    |  2.16  1.07     .18 5 Questionnaire       |  -1.12  1.66  -.68     6 .5245 |
| 1 A   |   .83   .95     .04 3 Project Result      |  1.71   .89     .25 4 Test                |   -.88  1.30  -.68     7 .5207 |
| 4 D   |  1.04  1.27    -.03 2 Discussion Forum    |  2.17  1.04     .23 6 Learning Reflection |  -1.13  1.64  -.69     5 .5213 |
| 3 C   |   .56   .92    -.15 1 Content             |  1.83< 1.60     .22 2 Discussion Forum    |  -1.28  1.85  -.69     4 .5280 |
| 5 E   |  1.01  1.29    -.01 1 Content             |  2.61< 1.63     .33 6 Learning Reflection |  -1.60  2.08  -.77     5 .4759 |
| 1 A   |   .63   .99     .00 1 Content             |  1.71   .89     .25 4 Test                |  -1.08  1.34  -.81     6 .4487 |
| 5 E   |  1.01  1.29    -.01 1 Content             |  2.70< 1.63     .27 5 Questionnaire       |  -1.69  2.08  -.81     6 .4476 |
| 2 B   |   .22   .95    -.31 2 Discussion Forum    |  1.22   .76    -.17 5 Questionnaire       |  -1.01  1.21  -.83     6 .4374 |
| 4 D   |   .80   .94    -.10 3 Project Result      |  2.16  1.07     .18 5 Questionnaire       |  -1.37  1.42  -.96     7 .3695 |
| 4 D   |   .80   .94    -.10 3 Project Result      |  2.17  1.04     .23 6 Learning Reflection |  -1.37  1.40  -.98     6 .3640 |
| 2 B   |   .22   .95    -.31 2 Discussion Forum    |  1.49   .84    -.07 3 Project Result      |  -1.27  1.26 -1.01     6 .3521 |
| 5 E   |   .20< 1.63     .06 2 Discussion Forum    |  2.61< 1.63     .33 6 Learning Reflection |  -2.41  2.30 -1.05     6 .3346 |
| 5 E   |   .20< 1.63     .06 2 Discussion Forum    |  2.70< 1.63     .27 5 Questionnaire       |  -2.50  2.30 -1.09     6 .3190 |
| 2 B   |  2.05   .95     .09 1 Content             |  3.75  1.21     .53 6 Learning Reflection |  -1.70  1.54 -1.11     5 .3189 |
| 2 B   |  1.83   .69     .03 4 Test                |  3.75  1.21     .53 6 Learning Reflection |  -1.92  1.40 -1.37     4 .2416 |
| 2 B   |   .22   .95    -.31 2 Discussion Forum    |  1.83   .69     .03 4 Test                |  -1.62  1.17 -1.38     5 .2271 |
| 5 E   |  -.19  1.14    -.18 3 Project Result      |  2.61< 1.63     .33 6 Learning Reflection |  -2.80  1.99 -1.41     5 .2182 |
| 5 E   |  -.19  1.14    -.18 3 Project Result      |  2.70< 1.63     .27 5 Questionnaire       |  -2.89  1.99 -1.45     7 .1902 |
| 4 D   |  -.06   .99    -.29 4 Test                |  2.16  1.07     .18 5 Questionnaire       |  -2.22  1.46 -1.52     7 .1717 |
| 2 B   |  1.49   .84    -.07 3 Project Result      |  3.75  1.21     .53 6 Learning Reflection |  -2.26  1.47 -1.54     5 .1852 |
| 3 C   |   .56   .92    -.15 1 Content             |  2.98  1.27     .33 3 Project Result      |  -2.42  1.57 -1.54     6 .1735 |
| 3 C   |   .56   .92    -.15 1 Content             |  2.49   .84     .40 4 Test                |  -1.94  1.25 -1.55     6 .1730 |
| 4 D   |  -.06   .99    -.29 4 Test                |  2.17  1.04     .23 6 Learning Reflection |  -2.23  1.43 -1.55     6 .1711 |
| 5 E   | -1.02> 1.54    -.40 4 Test                |  2.61< 1.63     .33 6 Learning Reflection |  -3.63  2.24 -1.62     6 .1565 |
| 5 E   | -1.02> 1.54    -.40 4 Test                |  2.70< 1.63     .27 5 Questionnaire       |  -3.72  2.24 -1.66     7 .1415 |
| 2 B   |  1.22   .76    -.17 5 Questionnaire       |  3.75  1.21     .53 6 Learning Reflection |  -2.53  1.43 -1.77     5 .1374 |
| 2 B   |   .22   .95    -.31 2 Discussion Forum    |  3.75  1.21     .53 6 Learning Reflection |  -3.54  1.54 -2.30     5 .0699 |
+--------------------------------------------------------------------------------------------------------------------------------+

Validity of 3CR Application 12/10/2022 3:05:20 PM
Table 14.2.3.3  Bias/Interaction Pairwise Report (arranged by N).

Bias/Interaction: 1. Raters, 3. Menu

+--------------------------------------------------------------------------------------------------------------------------------+
| Target| Target+     Obs-Exp Context               | Target+     Obs-Exp Context               | Target+ Joint    Rasch-Welch   |
| N R   | Measr  S.E. Average N Menu                | Measr  S.E. Average N Menu                |Contrast  S.E.   t   d.f. Prob. |
|-------+-------------------------------------------+-------------------------------------------+--------------------------------|
| 1 A   |   .63   .99     .00 1 Content             |  1.09  1.27     .08 2 Discussion Forum    |   -.47  1.61  -.29     5 .7829 |
| 1 A   |   .63   .99     .00 1 Content             |   .83   .95     .04 3 Project Result      |   -.20  1.37  -.15     6 .8876 |
| 1 A   |   .63   .99     .00 1 Content             |  1.71   .89     .25 4 Test                |  -1.08  1.34  -.81     6 .4487 |
| 1 A   |   .63   .99     .00 1 Content             |   .36   .89    -.07 5 Questionnaire       |    .26  1.33   .20     6 .8504 |
| 1 A   |   .63   .99     .00 1 Content             |  -.91  1.05    -.36 6 Learning Reflection |   1.53  1.45  1.06     5 .3377 |
| 1 A   |  1.09  1.27     .08 2 Discussion Forum    |   .83   .95     .04 3 Project Result      |    .27  1.58   .17     5 .8730 |
| 1 A   |  1.09  1.27     .08 2 Discussion Forum    |  1.71   .89     .25 4 Test                |   -.61  1.55  -.39     5 .7092 |
| 1 A   |  1.09  1.27     .08 2 Discussion Forum    |   .36   .89    -.07 5 Questionnaire       |    .73  1.55   .47     5 .6570 |
| 1 A   |  1.09  1.27     .08 2 Discussion Forum    |  -.91  1.05    -.36 6 Learning Reflection |   2.00  1.65  1.21     5 .2792 |
| 1 A   |   .83   .95     .04 3 Project Result      |  1.71   .89     .25 4 Test                |   -.88  1.30  -.68     7 .5207 |
| 1 A   |   .83   .95     .04 3 Project Result      |   .36   .89    -.07 5 Questionnaire       |    .46  1.30   .36     7 .7308 |
| 1 A   |   .83   .95     .04 3 Project Result      |  -.91  1.05    -.36 6 Learning Reflection |   1.74  1.42  1.23     6 .2661 |
| 1 A   |  1.71   .89     .25 4 Test                |   .36   .89    -.07 5 Questionnaire       |   1.34  1.26  1.07     7 .3210 |
| 1 A   |  1.71   .89     .25 4 Test                |  -.91  1.05    -.36 6 Learning Reflection |   2.62  1.38  1.89     6 .1071 |
| 1 A   |   .36   .89    -.07 5 Questionnaire       |  -.91  1.05    -.36 6 Learning Reflection |   1.27  1.38   .92     6 .3912 |
| 2 B   |  2.05   .95     .09 1 Content             |   .22   .95    -.31 2 Discussion Forum    |   1.83  1.34  1.37     6 .2198 |
| 2 B   |  2.05   .95     .09 1 Content             |  1.49   .84    -.07 3 Project Result      |    .56  1.26   .44     6 .6730 |
| 2 B   |  2.05   .95     .09 1 Content             |  1.83   .69     .03 4 Test                |    .22  1.17   .19     5 .8603 |
| 2 B   |  2.05   .95     .09 1 Content             |  1.22   .76    -.17 5 Questionnaire       |    .83  1.21   .68     6 .5214 |
| 2 B   |  2.05   .95     .09 1 Content             |  3.75  1.21     .53 6 Learning Reflection |  -1.70  1.54 -1.11     5 .3189 |
| 2 B   |   .22   .95    -.31 2 Discussion Forum    |  1.49   .84    -.07 3 Project Result      |  -1.27  1.26 -1.01     6 .3521 |
| 2 B   |   .22   .95    -.31 2 Discussion Forum    |  1.83   .69     .03 4 Test                |  -1.62  1.17 -1.38     5 .2271 |
| 2 B   |   .22   .95    -.31 2 Discussion Forum    |  1.22   .76    -.17 5 Questionnaire       |  -1.01  1.21  -.83     6 .4374 |
| 2 B   |   .22   .95    -.31 2 Discussion Forum    |  3.75  1.21     .53 6 Learning Reflection |  -3.54  1.54 -2.30     5 .0699 |
| 2 B   |  1.49   .84    -.07 3 Project Result      |  1.83   .69     .03 4 Test                |   -.34  1.09  -.32     7 .7619 |
| 2 B   |  1.49   .84    -.07 3 Project Result      |  1.22   .76    -.17 5 Questionnaire       |    .27  1.13   .24     7 .8207 |
| 2 B   |  1.49   .84    -.07 3 Project Result      |  3.75  1.21     .53 6 Learning Reflection |  -2.26  1.47 -1.54     5 .1852 |
| 2 B   |  1.83   .69     .03 4 Test                |  1.22   .76    -.17 5 Questionnaire       |    .61  1.03   .59     7 .5728 |
| 2 B   |  1.83   .69     .03 4 Test                |  3.75  1.21     .53 6 Learning Reflection |  -1.92  1.40 -1.37     4 .2416 |
| 2 B   |  1.22   .76    -.17 5 Questionnaire       |  3.75  1.21     .53 6 Learning Reflection |  -2.53  1.43 -1.77     5 .1374 |
| 3 C   |   .56   .92    -.15 1 Content             |  1.83< 1.60     .22 2 Discussion Forum    |  -1.28  1.85  -.69     4 .5280 |
| 3 C   |   .56   .92    -.15 1 Content             |  2.98  1.27     .33 3 Project Result      |  -2.42  1.57 -1.54     6 .1735 |
| 3 C   |   .56   .92    -.15 1 Content             |  2.49   .84     .40 4 Test                |  -1.94  1.25 -1.55     6 .1730 |
| 3 C   |   .56   .92    -.15 1 Content             |   .37   .84    -.19 5 Questionnaire       |    .19  1.25   .15     6 .8831 |
| 3 C   |   .56   .92    -.15 1 Content             | -1.56  1.00    -.73 6 Learning Reflection |   2.12  1.36  1.55     5 .1809 |
| 3 C   |  1.83< 1.60     .22 2 Discussion Forum    |  2.98  1.27     .33 3 Project Result      |  -1.15  2.04  -.56     6 .5949 |
| 3 C   |  1.83< 1.60     .22 2 Discussion Forum    |  2.49   .84     .40 4 Test                |   -.66  1.81  -.36     4 .7341 |
| 3 C   |  1.83< 1.60     .22 2 Discussion Forum    |   .37   .84    -.19 5 Questionnaire       |   1.47  1.81   .81     4 .4629 |
| 3 C   |  1.83< 1.60     .22 2 Discussion Forum    | -1.56  1.00    -.73 6 Learning Reflection |   3.39  1.89  1.80     5 .1324 |
| 3 C   |  2.98  1.27     .33 3 Project Result      |  2.49   .84     .40 4 Test                |    .49  1.52   .32     6 .7602 |
| 3 C   |  2.98  1.27     .33 3 Project Result      |   .37   .84    -.19 5 Questionnaire       |   2.61  1.52  1.72     6 .1370 |
| 3 C   |  2.98  1.27     .33 3 Project Result      | -1.56  1.00    -.73 6 Learning Reflection |   4.54  1.61  2.81     6 .0307 |
| 3 C   |  2.49   .84     .40 4 Test                |   .37   .84    -.19 5 Questionnaire       |   2.13  1.19  1.78     7 .1181 |
| 3 C   |  2.49   .84     .40 4 Test                | -1.56  1.00    -.73 6 Learning Reflection |   4.05  1.31  3.09     6 .0213 |
| 3 C   |   .37   .84    -.19 5 Questionnaire       | -1.56  1.00    -.73 6 Learning Reflection |   1.92  1.31  1.47     6 .1921 |
| 4 D   |  1.59  1.04     .08 1 Content             |  1.04  1.27    -.03 2 Discussion Forum    |    .55  1.64   .34     5 .7496 |
| 4 D   |  1.59  1.04     .08 1 Content             |   .80   .94    -.10 3 Project Result      |    .80  1.40   .57     6 .5894 |
| 4 D   |  1.59  1.04     .08 1 Content             |  -.06   .99    -.29 4 Test                |   1.65  1.43  1.15     6 .2932 |
| 4 D   |  1.59  1.04     .08 1 Content             |  2.16  1.07     .18 5 Questionnaire       |   -.57  1.49  -.38     6 .7159 |
| 4 D   |  1.59  1.04     .08 1 Content             |  2.17  1.04     .23 6 Learning Reflection |   -.58  1.47  -.39     6 .7076 |
| 4 D   |  1.04  1.27    -.03 2 Discussion Forum    |   .80   .94    -.10 3 Project Result      |    .25  1.58   .16     5 .8826 |
| 4 D   |  1.04  1.27    -.03 2 Discussion Forum    |  -.06   .99    -.29 4 Test                |   1.10  1.61   .68     6 .5203 |
| 4 D   |  1.04  1.27    -.03 2 Discussion Forum    |  2.16  1.07     .18 5 Questionnaire       |  -1.12  1.66  -.68     6 .5245 |
| 4 D   |  1.04  1.27    -.03 2 Discussion Forum    |  2.17  1.04     .23 6 Learning Reflection |  -1.13  1.64  -.69     5 .5213 |
| 4 D   |   .80   .94    -.10 3 Project Result      |  -.06   .99    -.29 4 Test                |    .85  1.36   .62     7 .5519 |
| 4 D   |   .80   .94    -.10 3 Project Result      |  2.16  1.07     .18 5 Questionnaire       |  -1.37  1.42  -.96     7 .3695 |
| 4 D   |   .80   .94    -.10 3 Project Result      |  2.17  1.04     .23 6 Learning Reflection |  -1.37  1.40  -.98     6 .3640 |
| 4 D   |  -.06   .99    -.29 4 Test                |  2.16  1.07     .18 5 Questionnaire       |  -2.22  1.46 -1.52     7 .1717 |
| 4 D   |  -.06   .99    -.29 4 Test                |  2.17  1.04     .23 6 Learning Reflection |  -2.23  1.43 -1.55     6 .1711 |
| 4 D   |  2.16  1.07     .18 5 Questionnaire       |  2.17  1.04     .23 6 Learning Reflection |   -.01  1.49  -.01     6 .9958 |
| 5 E   |  1.01  1.29    -.01 1 Content             |   .20< 1.63     .06 2 Discussion Forum    |    .81  2.08   .39     5 .7120 |
| 5 E   |  1.01  1.29    -.01 1 Content             |  -.19  1.14    -.18 3 Project Result      |   1.20  1.72   .69     6 .5135 |
| 5 E   |  1.01  1.29    -.01 1 Content             | -1.02> 1.54    -.40 4 Test                |   2.03  2.01  1.01     6 .3524 |
| 5 E   |  1.01  1.29    -.01 1 Content             |  2.70< 1.63     .27 5 Questionnaire       |  -1.69  2.08  -.81     6 .4476 |
| 5 E   |  1.01  1.29    -.01 1 Content             |  2.61< 1.63     .33 6 Learning Reflection |  -1.60  2.08  -.77     5 .4759 |
| 5 E   |   .20< 1.63     .06 2 Discussion Forum    |  -.19  1.14    -.18 3 Project Result      |    .39  1.99   .19     5 .8538 |
| 5 E   |   .20< 1.63     .06 2 Discussion Forum    | -1.02> 1.54    -.40 4 Test                |   1.22  2.24   .54     6 .6069 |
| 5 E   |   .20< 1.63     .06 2 Discussion Forum    |  2.70< 1.63     .27 5 Questionnaire       |  -2.50  2.30 -1.09     6 .3190 |
| 5 E   |   .20< 1.63     .06 2 Discussion Forum    |  2.61< 1.63     .33 6 Learning Reflection |  -2.41  2.30 -1.05     6 .3346 |
| 5 E   |  -.19  1.14    -.18 3 Project Result      | -1.02> 1.54    -.40 4 Test                |    .83  1.92   .43     7 .6781 |
| 5 E   |  -.19  1.14    -.18 3 Project Result      |  2.70< 1.63     .27 5 Questionnaire       |  -2.89  1.99 -1.45     7 .1902 |
| 5 E   |  -.19  1.14    -.18 3 Project Result      |  2.61< 1.63     .33 6 Learning Reflection |  -2.80  1.99 -1.41     5 .2182 |
| 5 E   | -1.02> 1.54    -.40 4 Test                |  2.70< 1.63     .27 5 Questionnaire       |  -3.72  2.24 -1.66     7 .1415 |
| 5 E   | -1.02> 1.54    -.40 4 Test                |  2.61< 1.63     .33 6 Learning Reflection |  -3.63  2.24 -1.62     6 .1565 |
| 5 E   |  2.70< 1.63     .27 5 Questionnaire       |  2.61< 1.63     .33 6 Learning Reflection |    .09  2.30   .04     6 .9700 |
+--------------------------------------------------------------------------------------------------------------------------------+

Validity of 3CR Application 12/10/2022 3:05:20 PM
Table 9.3  Bias Iteration Report.

Bias/Interaction: 2. Rater gender, 3. Menu

There are empirically 12 Bias terms
+-----------------------------------------------------------+
| Iteration      Max. Score Residual      Max. Logit Change |
|             Elements    %  Categories   Elements    Cells |
|-----------------------------------------------------------|
| BIAS   1      1.6166 -13.3                -.8493       12 |
| BIAS   2       .2016   1.7                 .4384        9 |
| BIAS   3      -.0096   -.1                -.0236        2 |
| BIAS   4       .0002    .0                 .0005        0 |
+-----------------------------------------------------------+

Validity of 3CR Application 12/10/2022 3:05:20 PM
Table 11.3  Bias/Interaction Measurement Summary.

Bias/Interaction: 2. Rater gender, 3. Menu

+--------------------------------------------------+
|                    | Cat  Score  Exp.  Resd StRes|
|--------------------+-----------------------------|
| Mean (Count: 135)  | 3.39  3.39  3.38   .00  .02 |
| S.D. (Population)  |  .67   .67   .47   .46  .95 |
| S.D. (Sample)      |  .67   .67   .47   .46  .95 |
+--------------------------------------------------+
Count of measurable responses           = 135
Raw-score variance of observations      =  0.444 100.00%
Variance explained by Rasch measures    =  0.219  49.37%
Variance of residuals                   =  0.225  50.63%
Variance explained by bias/interactions =  0.014   3.12%
Variance remaining in residuals         =  0.211  47.51%

Validity of 3CR Application 12/10/2022 3:05:20 PM
Table 12.3  Bias/Interaction Summary Report.

Bias/Interaction: 2. Rater gender, 3. Menu (higher score = higher bias measure)

Bias/Interaction Size:
     1     1  1  1 1 2   11   11          1
 +-Q--------S--------+M--------S---------Q-------------------+
-1                   0                   1                   2

Bias/Interaction Significance:
                  1      1     1  1   1  2     11    11   1
 +----------------Q--+-------S-----------M----------S--------+
-2                  -1                   0                   1


Validity of 3CR Application 12/10/2022 3:05:20 PM
Table 13.3.1  Bias/Interaction Report (arranged by mN).

Bias/Interaction: 2. Rater gender, 3. Menu (higher score = higher bias measure)

+----------------------------------------------------------------------------------------------------------------------------------+
|    Rater gender    Menu                         |Observd  Expctd  Observd  Obs-Exp| Bias+  Model                    |Infit Outfit|
| Sq N Rater  measr- N Menu                measr+ |  Score   Score    Count  Average|  Size   S.E.     t   d.f. Prob. | MnSq  MnSq |
|-------------------------------------------------+---------------------------------+---------------------------------+------------|
| 11 1 Male     -.06 6 Learning Reflection   -.80 |   40      38.38    12        .13|    .48   .55    .86    11 .4066 |  1.2   1.1 |
|  6 2 Female    .06 3 Project Result         .75 |   37      36.24    10        .08|    .47   .81    .58     9 .5778 |   .9    .6 |
| 10 2 Female    .06 5 Questionnaire          .39 |   36      35.58    10        .04|    .23   .75    .31     9 .7666 |  1.1   1.0 |
|  1 1 Male     -.06 1 Content               -.22 |   41      40.33    12        .06|    .21   .57    .37    11 .7185 |   .6    .6 |
|  8 2 Female    .06 4 Test                 -1.74 |   31      30.99    10        .00|    .01   .68    .01     9 .9942 |  1.3   1.3 |
|  7 1 Male     -.06 4 Test                 -1.74 |   41      41.03    15        .00|   -.01   .48   -.01    14 .9888 |   .8    .8 |
|  9 1 Male     -.06 5 Questionnaire          .39 |   50      50.30    15       -.02|   -.08   .51   -.15    14 .8808 |  1.2   1.2 |
|  5 1 Male     -.06 3 Project Result         .75 |   51      51.63    15       -.04|   -.18   .52   -.34    14 .7408 |  1.0   1.1 |
|  2 2 Female    .06 1 Content               -.22 |   28      28.62     8       -.08|   -.36   .74   -.48     7 .6449 |   .5    .4 |
|  3 1 Male     -.06 2 Discussion Forum      1.62 |   44      45.07    12       -.09|   -.52   .66   -.78    11 .4511 |   .6    .8 |
| 12 2 Female    .06 6 Learning Reflection   -.80 |   26      27.60     8       -.20|   -.82   .71  -1.15     7 .2870 |  1.3   1.5 |
|  4 2 Female    .06 2 Discussion Forum      1.62 |   32      30.89     8        .14|   1.03< 1.54    .67     7 .5264 |   .2    .1 |
|-------------------------------------------------+---------------------------------+---------------------------------+------------|
| Mean (Count: 12)                                |   38.1    38.05    11.3      .00|    .04   .71   -.01             |   .9    .9 |
| S.D. (Population)                               |    7.7     7.67     2.6      .09|    .47   .27    .58             |   .3    .4 |
| S.D. (Sample)                                   |    8.0     8.01     2.7      .10|    .49   .28    .61             |   .3    .4 |
+----------------------------------------------------------------------------------------------------------------------------------+
Fixed (all = 0) chi-squared:  4.1  d.f.: 12  significance (probability): .98
------------------------------------------------------------------------------------------------------------------------------------

Validity of 3CR Application 12/10/2022 3:05:20 PM
Table 13.3.2  Bias/Interaction Report (arranged by fN).

Bias/Interaction: 2. Rater gender, 3. Menu (higher score = higher bias measure)

+----------------------------------------------------------------------------------------------------------------------------------+
|    Rater gender    Menu                         |Observd  Expctd  Observd  Obs-Exp| Bias+  Model                    |Infit Outfit|
| Sq N Rater  measr- N Menu                measr+ |  Score   Score    Count  Average|  Size   S.E.     t   d.f. Prob. | MnSq  MnSq |
|-------------------------------------------------+---------------------------------+---------------------------------+------------|
| 12 2 Female    .06 6 Learning Reflection   -.80 |   26      27.60     8       -.20|   -.82   .71  -1.15     7 .2870 |  1.3   1.5 |
|  3 1 Male     -.06 2 Discussion Forum      1.62 |   44      45.07    12       -.09|   -.52   .66   -.78    11 .4511 |   .6    .8 |
|  2 2 Female    .06 1 Content               -.22 |   28      28.62     8       -.08|   -.36   .74   -.48     7 .6449 |   .5    .4 |
|  5 1 Male     -.06 3 Project Result         .75 |   51      51.63    15       -.04|   -.18   .52   -.34    14 .7408 |  1.0   1.1 |
|  9 1 Male     -.06 5 Questionnaire          .39 |   50      50.30    15       -.02|   -.08   .51   -.15    14 .8808 |  1.2   1.2 |
|  7 1 Male     -.06 4 Test                 -1.74 |   41      41.03    15        .00|   -.01   .48   -.01    14 .9888 |   .8    .8 |
|  8 2 Female    .06 4 Test                 -1.74 |   31      30.99    10        .00|    .01   .68    .01     9 .9942 |  1.3   1.3 |
| 10 2 Female    .06 5 Questionnaire          .39 |   36      35.58    10        .04|    .23   .75    .31     9 .7666 |  1.1   1.0 |
|  1 1 Male     -.06 1 Content               -.22 |   41      40.33    12        .06|    .21   .57    .37    11 .7185 |   .6    .6 |
|  6 2 Female    .06 3 Project Result         .75 |   37      36.24    10        .08|    .47   .81    .58     9 .5778 |   .9    .6 |
| 11 1 Male     -.06 6 Learning Reflection   -.80 |   40      38.38    12        .13|    .48   .55    .86    11 .4066 |  1.2   1.1 |
|  4 2 Female    .06 2 Discussion Forum      1.62 |   32      30.89     8        .14|   1.03< 1.54    .67     7 .5264 |   .2    .1 |
|-------------------------------------------------+---------------------------------+---------------------------------+------------|
| Mean (Count: 12)                                |   38.1    38.05    11.2      .00|    .04   .71   -.01             |   .9    .9 |
| S.D. (Population)                               |    7.7     7.67     2.6      .09|    .47   .27    .58             |   .3    .4 |
| S.D. (Sample)                                   |    8.0     8.01     2.7      .10|    .49   .28    .61             |   .3    .4 |
+----------------------------------------------------------------------------------------------------------------------------------+
Fixed (all = 0) chi-squared:  4.1  d.f.: 12  significance (probability): .98
------------------------------------------------------------------------------------------------------------------------------------

Validity of 3CR Application 12/10/2022 3:05:20 PM
Table 13.3.3  Bias/Interaction Report (arranged by N).

Bias/Interaction: 2. Rater gender, 3. Menu (higher score = higher bias measure)

+----------------------------------------------------------------------------------------------------------------------------------+
|    Rater gender    Menu                         |Observd  Expctd  Observd  Obs-Exp| Bias+  Model                    |Infit Outfit|
| Sq N Rater  measr- N Menu                measr+ |  Score   Score    Count  Average|  Size   S.E.     t   d.f. Prob. | MnSq  MnSq |
|-------------------------------------------------+---------------------------------+---------------------------------+------------|
|  1 1 Male     -.06 1 Content               -.22 |   41      40.33    12        .06|    .21   .57    .37    11 .7185 |   .6    .6 |
|  2 2 Female    .06 1 Content               -.22 |   28      28.62     8       -.08|   -.36   .74   -.48     7 .6449 |   .5    .4 |
|  3 1 Male     -.06 2 Discussion Forum      1.62 |   44      45.07    12       -.09|   -.52   .66   -.78    11 .4511 |   .6    .8 |
|  4 2 Female    .06 2 Discussion Forum      1.62 |   32      30.89     8        .14|   1.03< 1.54    .67     7 .5264 |   .2    .1 |
|  5 1 Male     -.06 3 Project Result         .75 |   51      51.63    15       -.04|   -.18   .52   -.34    14 .7408 |  1.0   1.1 |
|  6 2 Female    .06 3 Project Result         .75 |   37      36.24    10        .08|    .47   .81    .58     9 .5778 |   .9    .6 |
|  7 1 Male     -.06 4 Test                 -1.74 |   41      41.03    15        .00|   -.01   .48   -.01    14 .9888 |   .8    .8 |
|  8 2 Female    .06 4 Test                 -1.74 |   31      30.99    10        .00|    .01   .68    .01     9 .9942 |  1.3   1.3 |
|  9 1 Male     -.06 5 Questionnaire          .39 |   50      50.30    15       -.02|   -.08   .51   -.15    14 .8808 |  1.2   1.2 |
| 10 2 Female    .06 5 Questionnaire          .39 |   36      35.58    10        .04|    .23   .75    .31     9 .7666 |  1.1   1.0 |
| 11 1 Male     -.06 6 Learning Reflection   -.80 |   40      38.38    12        .13|    .48   .55    .86    11 .4066 |  1.2   1.1 |
| 12 2 Female    .06 6 Learning Reflection   -.80 |   26      27.60     8       -.20|   -.82   .71  -1.15     7 .2870 |  1.3   1.5 |
|-------------------------------------------------+---------------------------------+---------------------------------+------------|
| Mean (Count: 12)                                |   38.1    38.05    11.3      .00|    .04   .71   -.01             |   .9    .9 |
| S.D. (Population)                               |    7.7     7.67     2.6      .09|    .47   .27    .58             |   .3    .4 |
| S.D. (Sample)                                   |    8.0     8.01     2.7      .10|    .49   .28    .61             |   .3    .4 |
+----------------------------------------------------------------------------------------------------------------------------------+
Fixed (all = 0) chi-squared:  4.1  d.f.: 12  significance (probability): .98
------------------------------------------------------------------------------------------------------------------------------------

Validity of 3CR Application 12/10/2022 3:05:20 PM
Table 14.3.1.2  Bias/Interaction Pairwise Report (arranged by mN).

Bias/Interaction: 2. Rater gender, 3. Menu

+----------------------------------------------------------------------------------------------------------------------+
| Target                | Target+     Obs-Exp Context  | Target+     Obs-Exp Context  | Target+ Joint    Rasch-Welch   |
| N Menu                | Measr  S.E. Average N Rater  | Measr  S.E. Average N Rater  |Contrast  S.E.   t   d.f. Prob. |
|-----------------------+------------------------------+------------------------------+--------------------------------|
| 6 Learning Reflection |  -.32   .55     .13 1 Male   | -1.61   .71    -.20 2 Female |   1.29   .90  1.44    14 .1720 |
| 1 Content             |  -.01   .57     .06 1 Male   |  -.58   .74    -.08 2 Female |    .57   .93   .61    14 .5535 |
| 4 Test                | -1.75   .48     .00 1 Male   | -1.74   .68     .00 2 Female |   -.01   .83  -.01    17 .9887 |
| 5 Questionnaire       |   .31   .51    -.02 1 Male   |   .62   .75     .04 2 Female |   -.31   .90  -.34    16 .7391 |
| 3 Project Result      |   .57   .52    -.04 1 Male   |  1.22   .81     .08 2 Female |   -.65   .97  -.67    16 .5135 |
| 2 Discussion Forum    |  1.10   .66    -.09 1 Male   |  2.64< 1.54     .14 2 Female |  -1.55  1.68  -.92     9 .3810 |
+----------------------------------------------------------------------------------------------------------------------+

Validity of 3CR Application 12/10/2022 3:05:20 PM
Table 14.3.2.2  Bias/Interaction Pairwise Report (arranged by fN).

Bias/Interaction: 2. Rater gender, 3. Menu

+----------------------------------------------------------------------------------------------------------------------+
| Target                | Target+     Obs-Exp Context  | Target+     Obs-Exp Context  | Target+ Joint    Rasch-Welch   |
| N Menu                | Measr  S.E. Average N Rater  | Measr  S.E. Average N Rater  |Contrast  S.E.   t   d.f. Prob. |
|-----------------------+------------------------------+------------------------------+--------------------------------|
| 6 Learning Reflection |  -.32   .55     .13 1 Male   | -1.61   .71    -.20 2 Female |   1.29   .90  1.44    14 .1720 |
| 1 Content             |  -.01   .57     .06 1 Male   |  -.58   .74    -.08 2 Female |    .57   .93   .61    14 .5535 |
| 4 Test                | -1.75   .48     .00 1 Male   | -1.74   .68     .00 2 Female |   -.01   .83  -.01    17 .9887 |
| 5 Questionnaire       |   .31   .51    -.02 1 Male   |   .62   .75     .04 2 Female |   -.31   .90  -.34    16 .7391 |
| 3 Project Result      |   .57   .52    -.04 1 Male   |  1.22   .81     .08 2 Female |   -.65   .97  -.67    16 .5135 |
| 2 Discussion Forum    |  1.10   .66    -.09 1 Male   |  2.64< 1.54     .14 2 Female |  -1.55  1.68  -.92     9 .3810 |
+----------------------------------------------------------------------------------------------------------------------+

Validity of 3CR Application 12/10/2022 3:05:20 PM
Table 14.3.3.2  Bias/Interaction Pairwise Report (arranged by N).

Bias/Interaction: 2. Rater gender, 3. Menu

+----------------------------------------------------------------------------------------------------------------------+
| Target                | Target+     Obs-Exp Context  | Target+     Obs-Exp Context  | Target+ Joint    Rasch-Welch   |
| N Menu                | Measr  S.E. Average N Rater  | Measr  S.E. Average N Rater  |Contrast  S.E.   t   d.f. Prob. |
|-----------------------+------------------------------+------------------------------+--------------------------------|
| 1 Content             |  -.01   .57     .06 1 Male   |  -.58   .74    -.08 2 Female |    .57   .93   .61    14 .5535 |
| 2 Discussion Forum    |  1.10   .66    -.09 1 Male   |  2.64< 1.54     .14 2 Female |  -1.55  1.68  -.92     9 .3810 |
| 3 Project Result      |   .57   .52    -.04 1 Male   |  1.22   .81     .08 2 Female |   -.65   .97  -.67    16 .5135 |
| 4 Test                | -1.75   .48     .00 1 Male   | -1.74   .68     .00 2 Female |   -.01   .83  -.01    17 .9887 |
| 5 Questionnaire       |   .31   .51    -.02 1 Male   |   .62   .75     .04 2 Female |   -.31   .90  -.34    16 .7391 |
| 6 Learning Reflection |  -.32   .55     .13 1 Male   | -1.61   .71    -.20 2 Female |   1.29   .90  1.44    14 .1720 |
+----------------------------------------------------------------------------------------------------------------------+

Validity of 3CR Application 12/10/2022 3:05:20 PM
Table 14.3.1.3  Bias/Interaction Pairwise Report (arranged by mN).

Bias/Interaction: 2. Rater gender, 3. Menu

+-----------------------------------------------------------------------------------------------------------------------------------+
| Target   | Target-     Obs-Exp Context               | Target-     Obs-Exp Context               | Target- Joint    Rasch-Welch   |
| N Rater  | Measr  S.E. Average N Menu                | Measr  S.E. Average N Menu                |Contrast  S.E.   t   d.f. Prob. |
|----------+-------------------------------------------+-------------------------------------------+--------------------------------|
| 2 Female |   .42   .74    -.08 1 Content             |  -.96< 1.54     .14 2 Discussion Forum    |   1.39  1.71   .81    10 .4371 |
| 1 Male   |   .46   .66    -.09 2 Discussion Forum    |  -.54   .55     .13 6 Learning Reflection |    .99   .86  1.15    21 .2621 |
| 2 Female |   .42   .74    -.08 1 Content             |  -.41   .81     .08 3 Project Result      |    .83  1.10   .75    15 .4642 |
| 1 Male   |   .11   .52    -.04 3 Project Result      |  -.54   .55     .13 6 Learning Reflection |    .65   .76   .86    24 .3995 |
| 2 Female |   .42   .74    -.08 1 Content             |  -.17   .75     .04 5 Questionnaire       |    .59  1.05   .56    15 .5862 |
| 1 Male   |   .01   .51    -.02 5 Questionnaire       |  -.54   .55     .13 6 Learning Reflection |    .55   .75   .74    24 .4674 |
| 1 Male   |   .46   .66    -.09 2 Discussion Forum    |  -.06   .48     .00 4 Test                |    .51   .82   .63    20 .5390 |
| 1 Male   |  -.06   .48     .00 4 Test                |  -.54   .55     .13 6 Learning Reflection |    .48   .73   .66    23 .5158 |
| 1 Male   |   .46   .66    -.09 2 Discussion Forum    |   .01   .51    -.02 5 Questionnaire       |    .44   .84   .53    21 .6028 |
| 2 Female |   .42   .74    -.08 1 Content             |   .06   .68     .00 4 Test                |    .36  1.00   .36    15 .7231 |
| 1 Male   |   .46   .66    -.09 2 Discussion Forum    |   .11   .52    -.04 3 Project Result      |    .34   .85   .40    22 .6899 |
| 1 Male   |  -.27   .57     .06 1 Content             |  -.54   .55     .13 6 Learning Reflection |    .27   .79   .34    21 .7398 |
| 2 Female |   .06   .68     .00 4 Test                |  -.17   .75     .04 5 Questionnaire       |    .22  1.01   .22    17 .8271 |
| 1 Male   |   .11   .52    -.04 3 Project Result      |  -.06   .48     .00 4 Test                |    .17   .71   .24    27 .8127 |
| 1 Male   |   .11   .52    -.04 3 Project Result      |   .01   .51    -.02 5 Questionnaire       |    .10   .73   .14    27 .8926 |
| 1 Male   |  -.06   .48     .00 4 Test                |   .01   .51    -.02 5 Questionnaire       |   -.07   .70  -.10    27 .9201 |
| 1 Male   |  -.27   .57     .06 1 Content             |  -.06   .48     .00 4 Test                |   -.22   .74  -.29    23 .7733 |
| 2 Female |  -.41   .81     .08 3 Project Result      |  -.17   .75     .04 5 Questionnaire       |   -.24  1.11  -.22    17 .8296 |
| 1 Male   |  -.27   .57     .06 1 Content             |   .01   .51    -.02 5 Questionnaire       |   -.29   .76  -.38    23 .7093 |
| 1 Male   |  -.27   .57     .06 1 Content             |   .11   .52    -.04 3 Project Result      |   -.39   .77  -.50    24 .6212 |
| 2 Female |   .42   .74    -.08 1 Content             |   .88   .71    -.20 6 Learning Reflection |   -.46  1.03  -.45    13 .6613 |
| 2 Female |  -.41   .81     .08 3 Project Result      |   .06   .68     .00 4 Test                |   -.47  1.06  -.44    17 .6659 |
| 2 Female |  -.96< 1.54     .14 2 Discussion Forum    |  -.41   .81     .08 3 Project Result      |   -.56  1.74  -.32    10 .7555 |
| 1 Male   |  -.27   .57     .06 1 Content             |   .46   .66    -.09 2 Discussion Forum    |   -.73   .87  -.83    21 .4134 |
| 2 Female |  -.96< 1.54     .14 2 Discussion Forum    |  -.17   .75     .04 5 Questionnaire       |   -.80  1.71  -.47    10 .6508 |
| 2 Female |   .06   .68     .00 4 Test                |   .88   .71    -.20 6 Learning Reflection |   -.82   .98  -.84    15 .4143 |
| 2 Female |  -.96< 1.54     .14 2 Discussion Forum    |   .06   .68     .00 4 Test                |  -1.02  1.68  -.61     9 .5585 |
| 2 Female |  -.17   .75     .04 5 Questionnaire       |   .88   .71    -.20 6 Learning Reflection |  -1.05  1.03 -1.02    15 .3260 |
| 2 Female |  -.41   .81     .08 3 Project Result      |   .88   .71    -.20 6 Learning Reflection |  -1.29  1.08 -1.19    15 .2515 |
| 2 Female |  -.96< 1.54     .14 2 Discussion Forum    |   .88   .71    -.20 6 Learning Reflection |  -1.85  1.70 -1.09     9 .3052 |
+-----------------------------------------------------------------------------------------------------------------------------------+

Validity of 3CR Application 12/10/2022 3:05:20 PM
Table 14.3.2.3  Bias/Interaction Pairwise Report (arranged by fN).

Bias/Interaction: 2. Rater gender, 3. Menu

+-----------------------------------------------------------------------------------------------------------------------------------+
| Target   | Target-     Obs-Exp Context               | Target-     Obs-Exp Context               | Target- Joint    Rasch-Welch   |
| N Rater  | Measr  S.E. Average N Menu                | Measr  S.E. Average N Menu                |Contrast  S.E.   t   d.f. Prob. |
|----------+-------------------------------------------+-------------------------------------------+--------------------------------|
| 1 Male   |   .46   .66    -.09 2 Discussion Forum    |  -.54   .55     .13 6 Learning Reflection |    .99   .86  1.15    21 .2621 |
| 1 Male   |   .11   .52    -.04 3 Project Result      |  -.54   .55     .13 6 Learning Reflection |    .65   .76   .86    24 .3995 |
| 2 Female |   .42   .74    -.08 1 Content             |  -.96< 1.54     .14 2 Discussion Forum    |   1.39  1.71   .81    10 .4371 |
| 2 Female |   .42   .74    -.08 1 Content             |  -.41   .81     .08 3 Project Result      |    .83  1.10   .75    15 .4642 |
| 1 Male   |   .01   .51    -.02 5 Questionnaire       |  -.54   .55     .13 6 Learning Reflection |    .55   .75   .74    24 .4674 |
| 1 Male   |  -.06   .48     .00 4 Test                |  -.54   .55     .13 6 Learning Reflection |    .48   .73   .66    23 .5158 |
| 1 Male   |   .46   .66    -.09 2 Discussion Forum    |  -.06   .48     .00 4 Test                |    .51   .82   .63    20 .5390 |
| 2 Female |   .42   .74    -.08 1 Content             |  -.17   .75     .04 5 Questionnaire       |    .59  1.05   .56    15 .5862 |
| 1 Male   |   .46   .66    -.09 2 Discussion Forum    |   .01   .51    -.02 5 Questionnaire       |    .44   .84   .53    21 .6028 |
| 1 Male   |   .46   .66    -.09 2 Discussion Forum    |   .11   .52    -.04 3 Project Result      |    .34   .85   .40    22 .6899 |
| 2 Female |   .42   .74    -.08 1 Content             |   .06   .68     .00 4 Test                |    .36  1.00   .36    15 .7231 |
| 1 Male   |  -.27   .57     .06 1 Content             |  -.54   .55     .13 6 Learning Reflection |    .27   .79   .34    21 .7398 |
| 1 Male   |   .11   .52    -.04 3 Project Result      |  -.06   .48     .00 4 Test                |    .17   .71   .24    27 .8127 |
| 2 Female |   .06   .68     .00 4 Test                |  -.17   .75     .04 5 Questionnaire       |    .22  1.01   .22    17 .8271 |
| 1 Male   |   .11   .52    -.04 3 Project Result      |   .01   .51    -.02 5 Questionnaire       |    .10   .73   .14    27 .8926 |
| 1 Male   |  -.06   .48     .00 4 Test                |   .01   .51    -.02 5 Questionnaire       |   -.07   .70  -.10    27 .9201 |
| 2 Female |  -.41   .81     .08 3 Project Result      |  -.17   .75     .04 5 Questionnaire       |   -.24  1.11  -.22    17 .8296 |
| 1 Male   |  -.27   .57     .06 1 Content             |  -.06   .48     .00 4 Test                |   -.22   .74  -.29    23 .7733 |
| 2 Female |  -.96< 1.54     .14 2 Discussion Forum    |  -.41   .81     .08 3 Project Result      |   -.56  1.74  -.32    10 .7555 |
| 1 Male   |  -.27   .57     .06 1 Content             |   .01   .51    -.02 5 Questionnaire       |   -.29   .76  -.38    23 .7093 |
| 2 Female |  -.41   .81     .08 3 Project Result      |   .06   .68     .00 4 Test                |   -.47  1.06  -.44    17 .6659 |
| 2 Female |   .42   .74    -.08 1 Content             |   .88   .71    -.20 6 Learning Reflection |   -.46  1.03  -.45    13 .6613 |
| 2 Female |  -.96< 1.54     .14 2 Discussion Forum    |  -.17   .75     .04 5 Questionnaire       |   -.80  1.71  -.47    10 .6508 |
| 1 Male   |  -.27   .57     .06 1 Content             |   .11   .52    -.04 3 Project Result      |   -.39   .77  -.50    24 .6212 |
| 2 Female |  -.96< 1.54     .14 2 Discussion Forum    |   .06   .68     .00 4 Test                |  -1.02  1.68  -.61     9 .5585 |
| 1 Male   |  -.27   .57     .06 1 Content             |   .46   .66    -.09 2 Discussion Forum    |   -.73   .87  -.83    21 .4134 |
| 2 Female |   .06   .68     .00 4 Test                |   .88   .71    -.20 6 Learning Reflection |   -.82   .98  -.84    15 .4143 |
| 2 Female |  -.17   .75     .04 5 Questionnaire       |   .88   .71    -.20 6 Learning Reflection |  -1.05  1.03 -1.02    15 .3260 |
| 2 Female |  -.96< 1.54     .14 2 Discussion Forum    |   .88   .71    -.20 6 Learning Reflection |  -1.85  1.70 -1.09     9 .3052 |
| 2 Female |  -.41   .81     .08 3 Project Result      |   .88   .71    -.20 6 Learning Reflection |  -1.29  1.08 -1.19    15 .2515 |
+-----------------------------------------------------------------------------------------------------------------------------------+

Validity of 3CR Application 12/10/2022 3:05:20 PM
Table 14.3.3.3  Bias/Interaction Pairwise Report (arranged by N).

Bias/Interaction: 2. Rater gender, 3. Menu

+-----------------------------------------------------------------------------------------------------------------------------------+
| Target   | Target-     Obs-Exp Context               | Target-     Obs-Exp Context               | Target- Joint    Rasch-Welch   |
| N Rater  | Measr  S.E. Average N Menu                | Measr  S.E. Average N Menu                |Contrast  S.E.   t   d.f. Prob. |
|----------+-------------------------------------------+-------------------------------------------+--------------------------------|
| 1 Male   |  -.27   .57     .06 1 Content             |   .46   .66    -.09 2 Discussion Forum    |   -.73   .87  -.83    21 .4134 |
| 1 Male   |  -.27   .57     .06 1 Content             |   .11   .52    -.04 3 Project Result      |   -.39   .77  -.50    24 .6212 |
| 1 Male   |  -.27   .57     .06 1 Content             |  -.06   .48     .00 4 Test                |   -.22   .74  -.29    23 .7733 |
| 1 Male   |  -.27   .57     .06 1 Content             |   .01   .51    -.02 5 Questionnaire       |   -.29   .76  -.38    23 .7093 |
| 1 Male   |  -.27   .57     .06 1 Content             |  -.54   .55     .13 6 Learning Reflection |    .27   .79   .34    21 .7398 |
| 1 Male   |   .46   .66    -.09 2 Discussion Forum    |   .11   .52    -.04 3 Project Result      |    .34   .85   .40    22 .6899 |
| 1 Male   |   .46   .66    -.09 2 Discussion Forum    |  -.06   .48     .00 4 Test                |    .51   .82   .63    20 .5390 |
| 1 Male   |   .46   .66    -.09 2 Discussion Forum    |   .01   .51    -.02 5 Questionnaire       |    .44   .84   .53    21 .6028 |
| 1 Male   |   .46   .66    -.09 2 Discussion Forum    |  -.54   .55     .13 6 Learning Reflection |    .99   .86  1.15    21 .2621 |
| 1 Male   |   .11   .52    -.04 3 Project Result      |  -.06   .48     .00 4 Test                |    .17   .71   .24    27 .8127 |
| 1 Male   |   .11   .52    -.04 3 Project Result      |   .01   .51    -.02 5 Questionnaire       |    .10   .73   .14    27 .8926 |
| 1 Male   |   .11   .52    -.04 3 Project Result      |  -.54   .55     .13 6 Learning Reflection |    .65   .76   .86    24 .3995 |
| 1 Male   |  -.06   .48     .00 4 Test                |   .01   .51    -.02 5 Questionnaire       |   -.07   .70  -.10    27 .9201 |
| 1 Male   |  -.06   .48     .00 4 Test                |  -.54   .55     .13 6 Learning Reflection |    .48   .73   .66    23 .5158 |
| 1 Male   |   .01   .51    -.02 5 Questionnaire       |  -.54   .55     .13 6 Learning Reflection |    .55   .75   .74    24 .4674 |
| 2 Female |   .42   .74    -.08 1 Content             |  -.96< 1.54     .14 2 Discussion Forum    |   1.39  1.71   .81    10 .4371 |
| 2 Female |   .42   .74    -.08 1 Content             |  -.41   .81     .08 3 Project Result      |    .83  1.10   .75    15 .4642 |
| 2 Female |   .42   .74    -.08 1 Content             |   .06   .68     .00 4 Test                |    .36  1.00   .36    15 .7231 |
| 2 Female |   .42   .74    -.08 1 Content             |  -.17   .75     .04 5 Questionnaire       |    .59  1.05   .56    15 .5862 |
| 2 Female |   .42   .74    -.08 1 Content             |   .88   .71    -.20 6 Learning Reflection |   -.46  1.03  -.45    13 .6613 |
| 2 Female |  -.96< 1.54     .14 2 Discussion Forum    |  -.41   .81     .08 3 Project Result      |   -.56  1.74  -.32    10 .7555 |
| 2 Female |  -.96< 1.54     .14 2 Discussion Forum    |   .06   .68     .00 4 Test                |  -1.02  1.68  -.61     9 .5585 |
| 2 Female |  -.96< 1.54     .14 2 Discussion Forum    |  -.17   .75     .04 5 Questionnaire       |   -.80  1.71  -.47    10 .6508 |
| 2 Female |  -.96< 1.54     .14 2 Discussion Forum    |   .88   .71    -.20 6 Learning Reflection |  -1.85  1.70 -1.09     9 .3052 |
| 2 Female |  -.41   .81     .08 3 Project Result      |   .06   .68     .00 4 Test                |   -.47  1.06  -.44    17 .6659 |
| 2 Female |  -.41   .81     .08 3 Project Result      |  -.17   .75     .04 5 Questionnaire       |   -.24  1.11  -.22    17 .8296 |
| 2 Female |  -.41   .81     .08 3 Project Result      |   .88   .71    -.20 6 Learning Reflection |  -1.29  1.08 -1.19    15 .2515 |
| 2 Female |   .06   .68     .00 4 Test                |  -.17   .75     .04 5 Questionnaire       |    .22  1.01   .22    17 .8271 |
| 2 Female |   .06   .68     .00 4 Test                |   .88   .71    -.20 6 Learning Reflection |   -.82   .98  -.84    15 .4143 |
| 2 Female |  -.17   .75     .04 5 Questionnaire       |   .88   .71    -.20 6 Learning Reflection |  -1.05  1.03 -1.02    15 .3260 |
+-----------------------------------------------------------------------------------------------------------------------------------+

Validity of 3CR Application 12/10/2022 3:05:20 PM
Table 9.4  Bias Iteration Report.

Bias/Interaction: 2. Rater gender, 4. Criteria

There are empirically 10 Bias terms
+-----------------------------------------------------------+
| Iteration      Max. Score Residual      Max. Logit Change |
|             Elements    %  Categories   Elements    Cells |
|-----------------------------------------------------------|
| BIAS   1      1.2004   6.3                -.5954       10 |
| BIAS   2       .1269    .7                 .0562        8 |
| BIAS   3       .0028    .0                 .0013        1 |
| BIAS   4       .0000    .0                 .0000        0 |
+-----------------------------------------------------------+

Validity of 3CR Application 12/10/2022 3:05:20 PM
Table 11.4  Bias/Interaction Measurement Summary.

Bias/Interaction: 2. Rater gender, 4. Criteria

+--------------------------------------------------+
|                    | Cat  Score  Exp.  Resd StRes|
|--------------------+-----------------------------|
| Mean (Count: 135)  | 3.39  3.39  3.39   .00  .00 |
| S.D. (Population)  |  .67   .67   .48   .47  .97 |
| S.D. (Sample)      |  .67   .67   .48   .47  .97 |
+--------------------------------------------------+
Count of measurable responses           = 135
Raw-score variance of observations      =  0.444 100.00%
Variance explained by Rasch measures    =  0.219  49.37%
Variance of residuals                   =  0.225  50.63%
Variance explained by bias/interactions =  0.004   0.98%
Variance remaining in residuals         =  0.221  49.65%

Validity of 3CR Application 12/10/2022 3:05:20 PM
Table 12.4  Bias/Interaction Summary Report.

Bias/Interaction: 2. Rater gender, 4. Criteria (higher score = higher bias measure)

Bias/Interaction Size:
                   1        1   11      1     1  1    1  2
 +---------------Q-----------S-----------+M-----------S-----------Q--------------+
-1                                       0                                       1

Bias/Interaction Significance:
         1           11   1            1        1         1 1     11
 +Q-------------------S------------------+M-------------------S------------------Q
-1                                       0                                       1


Validity of 3CR Application 12/10/2022 3:05:20 PM
Table 13.4.1  Bias/Interaction Report (arranged by mN).

Bias/Interaction: 2. Rater gender, 4. Criteria (higher score = higher bias measure)

+-----------------------------------------------------------------------------------------------------------------------------------+
|    Rater gender    Criteria                      |Observd  Expctd  Observd  Obs-Exp| Bias+  Model                    |Infit Outfit|
| Sq N Rater  measr- N Criteria             measr- |  Score   Score    Count  Average|  Size   S.E.     t   d.f. Prob. | MnSq  MnSq |
|--------------------------------------------------+---------------------------------+---------------------------------+------------|
| 10 2 Female    .06 5 Security               2.31 |   18      17.48     6        .09|    .41   .87    .47     5 .6570 |  1.4   1.3 |
|  8 2 Female    .06 4 Learning Design        1.06 |   40      38.87    12        .09|    .39   .59    .66    11 .5232 |  1.0   1.0 |
|  3 1 Male     -.06 2 Functionally          -1.40 |   66      64.80    18        .07|    .33   .54    .62    17 .5460 |   .6    .7 |
|  1 1 Male     -.06 1 Usability              -.75 |   63      62.12    18        .05|    .20   .49    .42    17 .6812 |  1.7   1.6 |
|  6 2 Female    .06 3 Visual Communication  -1.22 |   45      44.75    12        .02|    .13   .74    .18    11 .8596 |  1.0    .6 |
|  5 1 Male     -.06 3 Visual Communication  -1.22 |   64      64.12    18       -.01|   -.03   .50   -.06    17 .9516 |   .9   1.3 |
|  7 1 Male     -.06 4 Learning Design        1.06 |   52      53.11    18       -.06|   -.20   .43   -.47    17 .6414 |   .8    .6 |
|  9 1 Male     -.06 5 Security               2.31 |   22      22.59     9       -.07|   -.22   .61   -.36     8 .7263 |  1.0   1.1 |
|  2 2 Female    .06 1 Usability              -.75 |   43      43.74    12       -.06|   -.32   .64   -.49    11 .6309 |   .9    .7 |
|  4 2 Female    .06 2 Functionally          -1.40 |   44      45.07    12       -.09|   -.54   .68   -.80    11 .4432 |   .6    .4 |
|--------------------------------------------------+---------------------------------+---------------------------------+------------|
| Mean (Count: 10)                                 |   45.7    45.67    13.5      .00|    .02   .61    .02             |  1.0    .9 |
| S.D. (Population)                                |   15.7    15.53     4.1      .07|    .31   .12    .50             |   .3    .4 |
| S.D. (Sample)                                    |   16.5    16.37     4.3      .07|    .33   .13    .52             |   .3    .4 |
+-----------------------------------------------------------------------------------------------------------------------------------+
Fixed (all = 0) chi-squared:  2.5  d.f.: 10  significance (probability): .99
-------------------------------------------------------------------------------------------------------------------------------------

Validity of 3CR Application 12/10/2022 3:05:20 PM
Table 13.4.2  Bias/Interaction Report (arranged by fN).

Bias/Interaction: 2. Rater gender, 4. Criteria (higher score = higher bias measure)

+-----------------------------------------------------------------------------------------------------------------------------------+
|    Rater gender    Criteria                      |Observd  Expctd  Observd  Obs-Exp| Bias+  Model                    |Infit Outfit|
| Sq N Rater  measr- N Criteria             measr- |  Score   Score    Count  Average|  Size   S.E.     t   d.f. Prob. | MnSq  MnSq |
|--------------------------------------------------+---------------------------------+---------------------------------+------------|
|  4 2 Female    .06 2 Functionally          -1.40 |   44      45.07    12       -.09|   -.54   .68   -.80    11 .4432 |   .6    .4 |
|  2 2 Female    .06 1 Usability              -.75 |   43      43.74    12       -.06|   -.32   .64   -.49    11 .6309 |   .9    .7 |
|  7 1 Male     -.06 4 Learning Design        1.06 |   52      53.11    18       -.06|   -.20   .43   -.47    17 .6414 |   .8    .6 |
|  9 1 Male     -.06 5 Security               2.31 |   22      22.59     9       -.07|   -.22   .61   -.36     8 .7263 |  1.0   1.1 |
|  5 1 Male     -.06 3 Visual Communication  -1.22 |   64      64.12    18       -.01|   -.03   .50   -.06    17 .9516 |   .9   1.3 |
|  6 2 Female    .06 3 Visual Communication  -1.22 |   45      44.75    12        .02|    .13   .74    .18    11 .8596 |  1.0    .6 |
|  1 1 Male     -.06 1 Usability              -.75 |   63      62.12    18        .05|    .20   .49    .42    17 .6812 |  1.7   1.6 |
| 10 2 Female    .06 5 Security               2.31 |   18      17.48     6        .09|    .41   .87    .47     5 .6570 |  1.4   1.3 |
|  3 1 Male     -.06 2 Functionally          -1.40 |   66      64.80    18        .07|    .33   .54    .62    17 .5460 |   .6    .7 |
|  8 2 Female    .06 4 Learning Design        1.06 |   40      38.87    12        .09|    .39   .59    .66    11 .5232 |  1.0   1.0 |
|--------------------------------------------------+---------------------------------+---------------------------------+------------|
| Mean (Count: 10)                                 |   45.7    45.67    13.5      .00|    .02   .61    .02             |  1.0    .9 |
| S.D. (Population)                                |   15.7    15.53     4.1      .07|    .31   .12    .50             |   .3    .4 |
| S.D. (Sample)                                    |   16.5    16.37     4.3      .07|    .33   .13    .52             |   .3    .4 |
+-----------------------------------------------------------------------------------------------------------------------------------+
Fixed (all = 0) chi-squared:  2.5  d.f.: 10  significance (probability): .99
-------------------------------------------------------------------------------------------------------------------------------------

Validity of 3CR Application 12/10/2022 3:05:20 PM
Table 13.4.3  Bias/Interaction Report (arranged by N).

Bias/Interaction: 2. Rater gender, 4. Criteria (higher score = higher bias measure)

+-----------------------------------------------------------------------------------------------------------------------------------+
|    Rater gender    Criteria                      |Observd  Expctd  Observd  Obs-Exp| Bias+  Model                    |Infit Outfit|
| Sq N Rater  measr- N Criteria             measr- |  Score   Score    Count  Average|  Size   S.E.     t   d.f. Prob. | MnSq  MnSq |
|--------------------------------------------------+---------------------------------+---------------------------------+------------|
|  1 1 Male     -.06 1 Usability              -.75 |   63      62.12    18        .05|    .20   .49    .42    17 .6812 |  1.7   1.6 |
|  2 2 Female    .06 1 Usability              -.75 |   43      43.74    12       -.06|   -.32   .64   -.49    11 .6309 |   .9    .7 |
|  3 1 Male     -.06 2 Functionally          -1.40 |   66      64.80    18        .07|    .33   .54    .62    17 .5460 |   .6    .7 |
|  4 2 Female    .06 2 Functionally          -1.40 |   44      45.07    12       -.09|   -.54   .68   -.80    11 .4432 |   .6    .4 |
|  5 1 Male     -.06 3 Visual Communication  -1.22 |   64      64.12    18       -.01|   -.03   .50   -.06    17 .9516 |   .9   1.3 |
|  6 2 Female    .06 3 Visual Communication  -1.22 |   45      44.75    12        .02|    .13   .74    .18    11 .8596 |  1.0    .6 |
|  7 1 Male     -.06 4 Learning Design        1.06 |   52      53.11    18       -.06|   -.20   .43   -.47    17 .6414 |   .8    .6 |
|  8 2 Female    .06 4 Learning Design        1.06 |   40      38.87    12        .09|    .39   .59    .66    11 .5232 |  1.0   1.0 |
|  9 1 Male     -.06 5 Security               2.31 |   22      22.59     9       -.07|   -.22   .61   -.36     8 .7263 |  1.0   1.1 |
| 10 2 Female    .06 5 Security               2.31 |   18      17.48     6        .09|    .41   .87    .47     5 .6570 |  1.4   1.3 |
|--------------------------------------------------+---------------------------------+---------------------------------+------------|
| Mean (Count: 10)                                 |   45.7    45.67    13.5      .00|    .02   .61    .02             |  1.0    .9 |
| S.D. (Population)                                |   15.7    15.53     4.1      .07|    .31   .12    .50             |   .3    .4 |
| S.D. (Sample)                                    |   16.5    16.37     4.3      .07|    .33   .13    .52             |   .3    .4 |
+-----------------------------------------------------------------------------------------------------------------------------------+
Fixed (all = 0) chi-squared:  2.5  d.f.: 10  significance (probability): .99
-------------------------------------------------------------------------------------------------------------------------------------

Validity of 3CR Application 12/10/2022 3:05:20 PM
Table 14.4.1.2  Bias/Interaction Pairwise Report (arranged by mN).

Bias/Interaction: 2. Rater gender, 4. Criteria

+-----------------------------------------------------------------------------------------------------------------------+
| Target                 | Target-     Obs-Exp Context  | Target-     Obs-Exp Context  | Target- Joint    Rasch-Welch   |
| N Criteria             | Measr  S.E. Average N Rater  | Measr  S.E. Average N Rater  |Contrast  S.E.   t   d.f. Prob. |
|------------------------+------------------------------+------------------------------+--------------------------------|
| 5 Security             |  2.53   .61    -.07 1 Male   |  1.90   .87     .09 2 Female |    .63  1.06   .59     9 .5668 |
| 4 Learning Design      |  1.26   .43    -.06 1 Male   |   .67   .59     .09 2 Female |    .59   .73   .81    21 .4258 |
| 3 Visual Communication | -1.19   .50    -.01 1 Male   | -1.36   .74     .02 2 Female |    .16   .89   .18    20 .8555 |
| 1 Usability            |  -.95   .49     .05 1 Male   |  -.43   .64    -.06 2 Female |   -.52   .80  -.65    22 .5247 |
| 2 Functionally         | -1.73   .54     .07 1 Male   |  -.86   .68    -.09 2 Female |   -.87   .87 -1.01    23 .3249 |
+-----------------------------------------------------------------------------------------------------------------------+

Validity of 3CR Application 12/10/2022 3:05:20 PM
Table 14.4.2.2  Bias/Interaction Pairwise Report (arranged by fN).

Bias/Interaction: 2. Rater gender, 4. Criteria

+-----------------------------------------------------------------------------------------------------------------------+
| Target                 | Target-     Obs-Exp Context  | Target-     Obs-Exp Context  | Target- Joint    Rasch-Welch   |
| N Criteria             | Measr  S.E. Average N Rater  | Measr  S.E. Average N Rater  |Contrast  S.E.   t   d.f. Prob. |
|------------------------+------------------------------+------------------------------+--------------------------------|
| 4 Learning Design      |  1.26   .43    -.06 1 Male   |   .67   .59     .09 2 Female |    .59   .73   .81    21 .4258 |
| 5 Security             |  2.53   .61    -.07 1 Male   |  1.90   .87     .09 2 Female |    .63  1.06   .59     9 .5668 |
| 3 Visual Communication | -1.19   .50    -.01 1 Male   | -1.36   .74     .02 2 Female |    .16   .89   .18    20 .8555 |
| 1 Usability            |  -.95   .49     .05 1 Male   |  -.43   .64    -.06 2 Female |   -.52   .80  -.65    22 .5247 |
| 2 Functionally         | -1.73   .54     .07 1 Male   |  -.86   .68    -.09 2 Female |   -.87   .87 -1.01    23 .3249 |
+-----------------------------------------------------------------------------------------------------------------------+

Validity of 3CR Application 12/10/2022 3:05:20 PM
Table 14.4.3.2  Bias/Interaction Pairwise Report (arranged by N).

Bias/Interaction: 2. Rater gender, 4. Criteria

+-----------------------------------------------------------------------------------------------------------------------+
| Target                 | Target-     Obs-Exp Context  | Target-     Obs-Exp Context  | Target- Joint    Rasch-Welch   |
| N Criteria             | Measr  S.E. Average N Rater  | Measr  S.E. Average N Rater  |Contrast  S.E.   t   d.f. Prob. |
|------------------------+------------------------------+------------------------------+--------------------------------|
| 1 Usability            |  -.95   .49     .05 1 Male   |  -.43   .64    -.06 2 Female |   -.52   .80  -.65    22 .5247 |
| 2 Functionally         | -1.73   .54     .07 1 Male   |  -.86   .68    -.09 2 Female |   -.87   .87 -1.01    23 .3249 |
| 3 Visual Communication | -1.19   .50    -.01 1 Male   | -1.36   .74     .02 2 Female |    .16   .89   .18    20 .8555 |
| 4 Learning Design      |  1.26   .43    -.06 1 Male   |   .67   .59     .09 2 Female |    .59   .73   .81    21 .4258 |
| 5 Security             |  2.53   .61    -.07 1 Male   |  1.90   .87     .09 2 Female |    .63  1.06   .59     9 .5668 |
+-----------------------------------------------------------------------------------------------------------------------+

Validity of 3CR Application 12/10/2022 3:05:20 PM
Table 14.4.1.4  Bias/Interaction Pairwise Report (arranged by mN).

Bias/Interaction: 2. Rater gender, 4. Criteria

+-------------------------------------------------------------------------------------------------------------------------------------+
| Target   | Target-     Obs-Exp Context                | Target-     Obs-Exp Context                | Target- Joint    Rasch-Welch   |
| N Rater  | Measr  S.E. Average N Criteria             | Measr  S.E. Average N Criteria             |Contrast  S.E.   t   d.f. Prob. |
|----------+--------------------------------------------+--------------------------------------------+--------------------------------|
| 2 Female |   .60   .68    -.09 2 Functionally         |  -.35   .87     .09 5 Security             |    .95  1.10   .86    11 .4075 |
| 2 Female |   .60   .68    -.09 2 Functionally         |  -.32   .59     .09 4 Learning Design      |    .93   .90  1.03    21 .3133 |
| 2 Female |   .38   .64    -.06 1 Usability            |  -.35   .87     .09 5 Security             |    .72  1.08   .67    10 .5163 |
| 2 Female |   .38   .64    -.06 1 Usability            |  -.32   .59     .09 4 Learning Design      |    .70   .87   .81    21 .4268 |
| 2 Female |   .60   .68    -.09 2 Functionally         |  -.07   .74     .02 3 Visual Communication |    .67  1.00   .67    21 .5096 |
| 2 Female |   .38   .64    -.06 1 Usability            |  -.07   .74     .02 3 Visual Communication |    .45   .98   .46    21 .6502 |
| 2 Female |  -.07   .74     .02 3 Visual Communication |  -.35   .87     .09 5 Security             |    .28  1.14   .24    12 .8130 |
| 2 Female |  -.07   .74     .02 3 Visual Communication |  -.32   .59     .09 4 Learning Design      |    .25   .94   .27    20 .7906 |
| 1 Male   |  -.27   .49     .05 1 Usability            |  -.40   .54     .07 2 Functionally         |    .13   .73   .18    33 .8595 |
| 2 Female |  -.32   .59     .09 4 Learning Design      |  -.35   .87     .09 5 Security             |    .02  1.05   .02     9 .9842 |
| 1 Male   |   .14   .43    -.06 4 Learning Design      |   .16   .61    -.07 5 Security             |   -.02   .75  -.03    15 .9786 |
| 1 Male   |  -.03   .50    -.01 3 Visual Communication |   .14   .43    -.06 4 Learning Design      |   -.17   .66  -.26    33 .7959 |
| 1 Male   |  -.03   .50    -.01 3 Visual Communication |   .16   .61    -.07 5 Security             |   -.19   .79  -.24    18 .8113 |
| 2 Female |   .38   .64    -.06 1 Usability            |   .60   .68    -.09 2 Functionally         |   -.22   .93  -.24    21 .8128 |
| 1 Male   |  -.27   .49     .05 1 Usability            |  -.03   .50    -.01 3 Visual Communication |   -.23   .70  -.34    33 .7394 |
| 1 Male   |  -.40   .54     .07 2 Functionally         |  -.03   .50    -.01 3 Visual Communication |   -.36   .74  -.49    33 .6246 |
| 1 Male   |  -.27   .49     .05 1 Usability            |   .14   .43    -.06 4 Learning Design      |   -.41   .65  -.63    33 .5350 |
| 1 Male   |  -.27   .49     .05 1 Usability            |   .16   .61    -.07 5 Security             |   -.43   .78  -.54    17 .5937 |
| 1 Male   |  -.40   .54     .07 2 Functionally         |   .14   .43    -.06 4 Learning Design      |   -.54   .69  -.78    32 .4426 |
| 1 Male   |  -.40   .54     .07 2 Functionally         |   .16   .61    -.07 5 Security             |   -.56   .82  -.68    19 .5052 |
+-------------------------------------------------------------------------------------------------------------------------------------+

Validity of 3CR Application 12/10/2022 3:05:20 PM
Table 14.4.2.4  Bias/Interaction Pairwise Report (arranged by fN).

Bias/Interaction: 2. Rater gender, 4. Criteria

+-------------------------------------------------------------------------------------------------------------------------------------+
| Target   | Target-     Obs-Exp Context                | Target-     Obs-Exp Context                | Target- Joint    Rasch-Welch   |
| N Rater  | Measr  S.E. Average N Criteria             | Measr  S.E. Average N Criteria             |Contrast  S.E.   t   d.f. Prob. |
|----------+--------------------------------------------+--------------------------------------------+--------------------------------|
| 2 Female |   .60   .68    -.09 2 Functionally         |  -.32   .59     .09 4 Learning Design      |    .93   .90  1.03    21 .3133 |
| 2 Female |   .60   .68    -.09 2 Functionally         |  -.35   .87     .09 5 Security             |    .95  1.10   .86    11 .4075 |
| 2 Female |   .38   .64    -.06 1 Usability            |  -.32   .59     .09 4 Learning Design      |    .70   .87   .81    21 .4268 |
| 2 Female |   .38   .64    -.06 1 Usability            |  -.35   .87     .09 5 Security             |    .72  1.08   .67    10 .5163 |
| 2 Female |   .60   .68    -.09 2 Functionally         |  -.07   .74     .02 3 Visual Communication |    .67  1.00   .67    21 .5096 |
| 2 Female |   .38   .64    -.06 1 Usability            |  -.07   .74     .02 3 Visual Communication |    .45   .98   .46    21 .6502 |
| 2 Female |  -.07   .74     .02 3 Visual Communication |  -.32   .59     .09 4 Learning Design      |    .25   .94   .27    20 .7906 |
| 2 Female |  -.07   .74     .02 3 Visual Communication |  -.35   .87     .09 5 Security             |    .28  1.14   .24    12 .8130 |
| 1 Male   |  -.27   .49     .05 1 Usability            |  -.40   .54     .07 2 Functionally         |    .13   .73   .18    33 .8595 |
| 2 Female |  -.32   .59     .09 4 Learning Design      |  -.35   .87     .09 5 Security             |    .02  1.05   .02     9 .9842 |
| 1 Male   |   .14   .43    -.06 4 Learning Design      |   .16   .61    -.07 5 Security             |   -.02   .75  -.03    15 .9786 |
| 2 Female |   .38   .64    -.06 1 Usability            |   .60   .68    -.09 2 Functionally         |   -.22   .93  -.24    21 .8128 |
| 1 Male   |  -.03   .50    -.01 3 Visual Communication |   .16   .61    -.07 5 Security             |   -.19   .79  -.24    18 .8113 |
| 1 Male   |  -.03   .50    -.01 3 Visual Communication |   .14   .43    -.06 4 Learning Design      |   -.17   .66  -.26    33 .7959 |
| 1 Male   |  -.27   .49     .05 1 Usability            |  -.03   .50    -.01 3 Visual Communication |   -.23   .70  -.34    33 .7394 |
| 1 Male   |  -.40   .54     .07 2 Functionally         |  -.03   .50    -.01 3 Visual Communication |   -.36   .74  -.49    33 .6246 |
| 1 Male   |  -.27   .49     .05 1 Usability            |   .16   .61    -.07 5 Security             |   -.43   .78  -.54    17 .5937 |
| 1 Male   |  -.27   .49     .05 1 Usability            |   .14   .43    -.06 4 Learning Design      |   -.41   .65  -.63    33 .5350 |
| 1 Male   |  -.40   .54     .07 2 Functionally         |   .16   .61    -.07 5 Security             |   -.56   .82  -.68    19 .5052 |
| 1 Male   |  -.40   .54     .07 2 Functionally         |   .14   .43    -.06 4 Learning Design      |   -.54   .69  -.78    32 .4426 |
+-------------------------------------------------------------------------------------------------------------------------------------+

Validity of 3CR Application 12/10/2022 3:05:20 PM
Table 14.4.3.4  Bias/Interaction Pairwise Report (arranged by N).

Bias/Interaction: 2. Rater gender, 4. Criteria

+-------------------------------------------------------------------------------------------------------------------------------------+
| Target   | Target-     Obs-Exp Context                | Target-     Obs-Exp Context                | Target- Joint    Rasch-Welch   |
| N Rater  | Measr  S.E. Average N Criteria             | Measr  S.E. Average N Criteria             |Contrast  S.E.   t   d.f. Prob. |
|----------+--------------------------------------------+--------------------------------------------+--------------------------------|
| 1 Male   |  -.27   .49     .05 1 Usability            |  -.40   .54     .07 2 Functionally         |    .13   .73   .18    33 .8595 |
| 1 Male   |  -.27   .49     .05 1 Usability            |  -.03   .50    -.01 3 Visual Communication |   -.23   .70  -.34    33 .7394 |
| 1 Male   |  -.27   .49     .05 1 Usability            |   .14   .43    -.06 4 Learning Design      |   -.41   .65  -.63    33 .5350 |
| 1 Male   |  -.27   .49     .05 1 Usability            |   .16   .61    -.07 5 Security             |   -.43   .78  -.54    17 .5937 |
| 1 Male   |  -.40   .54     .07 2 Functionally         |  -.03   .50    -.01 3 Visual Communication |   -.36   .74  -.49    33 .6246 |
| 1 Male   |  -.40   .54     .07 2 Functionally         |   .14   .43    -.06 4 Learning Design      |   -.54   .69  -.78    32 .4426 |
| 1 Male   |  -.40   .54     .07 2 Functionally         |   .16   .61    -.07 5 Security             |   -.56   .82  -.68    19 .5052 |
| 1 Male   |  -.03   .50    -.01 3 Visual Communication |   .14   .43    -.06 4 Learning Design      |   -.17   .66  -.26    33 .7959 |
| 1 Male   |  -.03   .50    -.01 3 Visual Communication |   .16   .61    -.07 5 Security             |   -.19   .79  -.24    18 .8113 |
| 1 Male   |   .14   .43    -.06 4 Learning Design      |   .16   .61    -.07 5 Security             |   -.02   .75  -.03    15 .9786 |
| 2 Female |   .38   .64    -.06 1 Usability            |   .60   .68    -.09 2 Functionally         |   -.22   .93  -.24    21 .8128 |
| 2 Female |   .38   .64    -.06 1 Usability            |  -.07   .74     .02 3 Visual Communication |    .45   .98   .46    21 .6502 |
| 2 Female |   .38   .64    -.06 1 Usability            |  -.32   .59     .09 4 Learning Design      |    .70   .87   .81    21 .4268 |
| 2 Female |   .38   .64    -.06 1 Usability            |  -.35   .87     .09 5 Security             |    .72  1.08   .67    10 .5163 |
| 2 Female |   .60   .68    -.09 2 Functionally         |  -.07   .74     .02 3 Visual Communication |    .67  1.00   .67    21 .5096 |
| 2 Female |   .60   .68    -.09 2 Functionally         |  -.32   .59     .09 4 Learning Design      |    .93   .90  1.03    21 .3133 |
| 2 Female |   .60   .68    -.09 2 Functionally         |  -.35   .87     .09 5 Security             |    .95  1.10   .86    11 .4075 |
| 2 Female |  -.07   .74     .02 3 Visual Communication |  -.32   .59     .09 4 Learning Design      |    .25   .94   .27    20 .7906 |
| 2 Female |  -.07   .74     .02 3 Visual Communication |  -.35   .87     .09 5 Security             |    .28  1.14   .24    12 .8130 |
| 2 Female |  -.32   .59     .09 4 Learning Design      |  -.35   .87     .09 5 Security             |    .02  1.05   .02     9 .9842 |
+-------------------------------------------------------------------------------------------------------------------------------------+
